# Supplementary material for: An author keyword analysis for mapping Sport Sciences
Source: PLoS One. 2018 Aug 1;13(8):e0201435. doi: 10.1371/journal.pone.0201435 (PMC6070281; doi:10.1371/journal.pone.0201435)
Supplement: S1 Table — (XLSX) [file pone.0201435.s002.xlsx]

## Sheet: AUTHOR KEYWORDS (PROCESSED)
KW	FREQUENCY
REHABILITATION	7647
EXERCISE	5975
ELECTROMYOGRAPHY	3136
BIOMECHANICS	2961
PHYSICAL ACTIVITY	2510
KNEE	2273
ANTERIOR CRUCIATE LIGAMENT	2199
GAIT	1996
FATIGUE	1700
AGING	1671
PERFORMANCE	1622
KINEMATICS	1610
SPORT	1519
SHOULDER	1394
OXYGEN CONSUMPTION	1353
STROKE	1316
ATHLETES	1313
STRENGTH	1253
SPINAL CORD INJURIES	1235
HEART RATE	1223
TRAINING	1214
INJURY	1186
MAGNETIC RESONANCE IMAGING	1180
CHILDREN	1119
SOCCER	1050
RUNNING	1007
RELIABILITY	994
MUSCLE	984
OBESITY	979
BALANCE	962
SKELETAL MUSCLE	957
RESISTANCE TRAINING	946
MUSCLE STRENGTH	937
OSTEOARTHRITIS	928
BODY COMPOSITION	921
ADOLESCENTS	906
WALKING	893
ARTHROSCOPY	855
HYPOXIA	854
CYCLING	835
TOTAL KNEE ARTHROPLASTY	832
POSTURE	765
EPIDEMIOLOGY	740
PAIN	740
GENDER	737
MOTOR CONTROL	732
POWER	711
FRACTURE	699
FOOTBALL	690
PHYSICAL FITNESS	680
HUMAN	670
STRENGTH TRAINING	670
BLOOD PRESSURE	669
KINETICS	664
RECOVERY	638
ENDURANCE	636
LACTATE	632
LOW BACK PAIN	618
QUALITY OF LIFE	618
INFLAMMATION	601
GAIT ANALYSIS	597
CEREBRAL PALSY	574
ENERGY EXPENDITURE	568
SWIMMING	567
PROPRIOCEPTION	553
ELDERLY	549
BRAIN INJURIES	539
POSTURAL CONTROL	536
VALIDITY	524
LOCOMOTION	522
RANGE OF MOTION	522
RISK FACTORS	518
PHYSICAL EDUCATION	513
INJURY PREVENTION	510
ROTATOR CUFF	504
METABOLISM	489
ANKLE	483
OXIDATIVE STRESS	478
MEASUREMENT	477
ACCELEROMETER	476
ULTRASOUND	465
HIP	463
FITNESS	459
MUSCLE DAMAGE	456
MUSCLE FATIGUE	455
RECONSTRUCTION	454
PREVENTION	451
MOTIVATION	449
THERMOREGULATION	447
EXERCISE TRAINING	443
WOMEN	427
ALTITUDE	425
STRESS	424
CORTISOL	422
NUTRITION	416
ELBOW	408
NITRIC OXIDE	407
FLEXIBILITY	404
ULTRASONOGRAPHY	402
FORCE	386

## Sheet: AUTHOR KEYWORDS (RAW DATA)
KW	FREQUENCY
REHABILITATION	7647
EXERCISE	5944
BIOMECHANICS	2961
PHYSICAL ACTIVITY	2510
KNEE	2273
ELECTROMYOGRAPHY	2186
GAIT	1994
FATIGUE	1700
AGING	1671
PERFORMANCE	1622
KINEMATICS	1602
SHOULDER	1394
ANTERIOR CRUCIATE LIGAMENT	1379
STROKE	1316
STRENGTH	1253
TRAINING	1214
HEART RATE	1204
CHILDREN	1119
SOCCER	1039
RUNNING	1007
RELIABILITY	994
OBESITY	979
BALANCE	962
RESISTANCE TRAINING	946
MUSCLE STRENGTH	937
SKELETAL MUSCLE	934
INJURY	932
BODY COMPOSITION	921
ATHLETES	918
EMG	910
OSTEOARTHRITIS	910
WALKING	879
ARTHROSCOPY	855
HYPOXIA	854
MUSCLE	766
POSTURE	765
SPORT	762
SPORTS	757
SPINAL CORD INJURIES	751
EPIDEMIOLOGY	740
PAIN	740
GENDER	737
MOTOR CONTROL	732
OXYGEN CONSUMPTION	731
CYCLING	727
TOTAL KNEE ARTHROPLASTY	719
POWER	711
FOOTBALL	690
PHYSICAL FITNESS	680
STRENGTH TRAINING	670
BLOOD PRESSURE	669
KINETICS	664
MAGNETIC RESONANCE IMAGING	655
RECOVERY	638
ENDURANCE	636
QUALITY OF LIFE	618
LOW BACK PAIN	613
LACTATE	605
INFLAMMATION	601
GAIT ANALYSIS	597
FRACTURE	585
ACL	583
OXYGEN UPTAKE	580
CEREBRAL PALSY	574
SWIMMING	567
ENERGY EXPENDITURE	564
PROPRIOCEPTION	553
ELDERLY	549
POSTURAL CONTROL	536
VALIDITY	524
LOCOMOTION	522
ADOLESCENTS	516
INJURY PREVENTION	510
PHYSICAL EDUCATION	509
ROTATOR CUFF	504
HUMAN	498
METABOLISM	489
RANGE OF MOTION	487
ANKLE	483
SPINAL CORD INJURY	480
OXIDATIVE STRESS	478
ULTRASOUND	465
HIP	463
FITNESS	459
MEASUREMENT	457
MRI	457
MUSCLE DAMAGE	456
MUSCLE FATIGUE	455
RECONSTRUCTION	454
PREVENTION	451
BRAIN INJURIES	448
THERMOREGULATION	447
MOTIVATION	444
EXERCISE TRAINING	443
ALTITUDE	425
STRESS	424
RISK FACTORS	423
CORTISOL	422
NUTRITION	416
WOMEN	416
ELBOW	408
NITRIC OXIDE	407
FLEXIBILITY	404
ULTRASONOGRAPHY	402
ATHLETE	395
ADOLESCENT	390
ACCELEROMETER	387
FORCE	386
ARTHROPLASTY	383
HEALTH	381
INSTABILITY	380
PHYSICAL THERAPY	376
ANTHROPOMETRY	375
RESISTANCE EXERCISE	375
OSTEOPOROSIS	369
ACL RECONSTRUCTION	367
ATHLETIC PERFORMANCE	367
AUTONOMIC NERVOUS SYSTEM	367
CARDIAC OUTPUT	367
MOTOR LEARNING	355
DEHYDRATION	353
ACTIVITIES OF DAILY LIVING	352
BLOOD LACTATE	350
COORDINATION	350
ISOKINETIC	347
MOTION ANALYSIS	347
TESTOSTERONE	347
MAXIMAL OXYGEN UPTAKE	344
CYTOKINES	342
DISABILITY	341
TRAUMA	339
CONCUSSION	338
CREATINE KINASE	338
STIFFNESS	338
YOUTH	335
ASSESSMENT	332
AGE	331
COGNITION	331
MENISCUS	328
VARIABILITY	325
ACCELERATION	324
CARTILAGE	323
ELECTRICAL STIMULATION	321
VENTILATION	321
ENDURANCE TRAINING	317
ADAPTATION	315
BLOOD FLOW	315
ASTHMA	309
ANTERIOR CRUCIATE LIGAMENT RECONSTRUCTION	308
INSULIN	305
SPINE	304
LOWER EXTREMITY	303
EXERCISE TEST	302
STABILITY	302
TREATMENT	301
MICROGRAVITY	299
HEART RATE VARIABILITY	298
CHILD	297
HYPERTROPHY	297
NEAR INFRARED SPECTROSCOPY	297
UPPER EXTREMITY	297
AEROBIC EXERCISE	295
ACCELEROMETRY	292
SPEED	290
TEAM SPORTS	290
OUTCOME	288
MULTIPLE SCLEROSIS	287
COMPLICATIONS	286
PATELLA	285
TENDON	282
AEROBIC CAPACITY	281
DEPRESSION	280
FEMALE	275
ANAEROBIC THRESHOLD	274
FALLS	270
OUTCOMES	269
ANXIETY	266
BODY MASS INDEX	266
CONTROL OF BREATHING	266
SURGERY	266
BASKETBALL	265
HIGH ALTITUDE	262
AMPUTATION	261
ATTENTION	260
CEREBROVASCULAR ACCIDENT	260
FOOT	260
REACTION TIME	260
AGED	259
OUTCOME ASSESSMENT (HEALTH CARE)	258
INJURIES	254
POSTURAL BALANCE	253
CATECHOLAMINES	251
DIET	250
ENDURANCE EXERCISE	250
QUADRICEPS	250
OLDER ADULTS	249
WEIGHT TRAINING	247
PHYSICAL EXERCISE	245
RESPIRATORY MUSCLES	245
INFECTION	244
REPRODUCIBILITY	244
DIABETES	242
EXERCISE INTENSITY	242
LUMBAR SPINE	242
HYPERTENSION	241
VELOCITY	241
HYPERTHERMIA	240
PERCEIVED EXERTION	240
ECCENTRIC EXERCISE	239
SELF EFFICACY	238
ANTERIOR CRUCIATE LIGAMENT (ACL)	237
GLUCOSE	236
VERTICAL JUMP	236
CARBOHYDRATE	235
LACTATE THRESHOLD	235
ECHOCARDIOGRAPHY	234
KNEE JOINT	231
MOTOR ACTIVITY	231
EXPERTISE	230
HEMIPLEGIA	230
ACHILLES TENDON	229
INTERMITTENT EXERCISE	228
ADOLESCENCE	226
RAT	226
BONE MINERAL DENSITY	224
CENTER OF PRESSURE	224
POSTERIOR CRUCIATE LIGAMENT	224
TORQUE	223
COACHING	222
ALLOGRAFT	221
ATHLETIC INJURIES	221
MARTIAL ARTS	220
MODELING	220
HEAT STRESS	219
META ANALYSIS	219
ROTATOR CUFF TEAR	219
SPORTS MEDICINE	219
TENDINOPATHY	219
ANATOMY	218
MUSCLES	218
SURFACE ELECTROMYOGRAPHY	217
TREATMENT OUTCOME	216
WEIGHT LOSS	216
DOPING	215
DISLOCATION	214
GROUND REACTION FORCE	214
PARKINSONS DISEASE	214
HYDRATION	213
WHEELCHAIRS	213
AGEING	212
EXERTION	211
PSYCHOMETRICS	211
SPACEFLIGHT	210
TEAM SPORT	209
POWER OUTPUT	208
SLEEP	208
WARM UP	208
DEVELOPMENT	207
EXERCISE TESTING	207
PHYSICAL PERFORMANCE	207
DIAGNOSIS	206
ELITE ATHLETES	206
INSULIN RESISTANCE	205
MITOCHONDRIA	205
REVIEW	205
TENNIS	205
ACCURACY	204
MOTOR SKILLS	203
SPASTICITY	203
ELECTROMYOGRAM	202
PHYSIOLOGY	202
BASEBALL	201
MOVEMENT	201
STRETCH SHORTENING CYCLE	201
TREADMILL	201
AEROBIC FITNESS	199
SYSTEMATIC REVIEW	199
VOLLEYBALL	199
CASE REPORT	197
RESPIRATION	197
SEX	197
DECISION MAKING	196
EXERCISE PERFORMANCE	196
OUTCOME ASSESSMENT	196
CORE TEMPERATURE	195
REPRODUCIBILITY OF RESULTS	194
NOREPINEPHRINE	193
ARTICULAR CARTILAGE	191
CARDIORESPIRATORY FITNESS	191
EVALUATION	190
REPAIR	188
ERGOGENIC AID	187
VIBRATION	187
GENDER DIFFERENCES	186
VISION	186
BODY FAT	185
EXERCISE THERAPY	185
MUSCLE CONTRACTION	185
DIAPHRAGM	184
DIVING	184
FUNCTION	184
AGILITY	183
COMPETITION	183
ECCENTRIC	183
ARTHRITIS	182
CERVICAL SPINE	182
GYMNASTICS	182
TRIATHLON	182
ANTERIOR KNEE PAIN	181
CLASSIFICATION	181
ISOMETRIC	181
MUSCLE SPASTICITY	181
ROWING	181
SELF DETERMINATION THEORY	181
ACCIDENTAL FALLS	180
OVERTRAINING	180
PARAPLEGIA	180
ACUTE MOUNTAIN SICKNESS	179
INTERVENTION	179
REACTIVE OXYGEN SPECIES	179
MUSCLE ACTIVATION	178
RUGBY	178
STROKE VOLUME	178
EDUCATION	177
HAMSTRINGS	177
PERCEPTION	177
TOTAL KNEE REPLACEMENT	177
ERGOGENIC AIDS	175
SKIN BLOOD FLOW	175
TECHNIQUE	175
KNEE OSTEOARTHRITIS	174
SPRINT	174
TRANSCRANIAL MAGNETIC STIMULATION	174
COMPUTED TOMOGRAPHY	173
QUESTIONNAIRE	173
TRAUMATIC BRAIN INJURY	173
HORMONES	172
HUMANS	172
ISOMETRIC CONTRACTION	171
PATELLAR TENDON	171
HAND	170
VENTILATORY THRESHOLD	170
EXERCISE PRESCRIPTION	169
LEARNING	168
MUSCLE ACTIVITY	168
SHOULDER INSTABILITY	168
EFFICIENCY	167
ENDOTHELIUM	167
FEEDBACK	167
PERIODIZATION	167
RPE	167
SARCOPENIA	167
RANDOMIZED CONTROLLED TRIAL	166
TESTING	166
POSTURAL STABILITY	165
STRETCHING	165
DECOMPRESSION SICKNESS	164
MATCH ANALYSIS	164
SIMULATION	164
FEMOROACETABULAR IMPINGEMENT	163
BONE	162
CARDIOVASCULAR DISEASE	162
GROWTH HORMONE	161
REVISION	161
SYMPATHETIC NERVOUS SYSTEM	161
ANAEROBIC POWER	160
H REFLEX	160
PROGNOSIS	160
ROTATOR CUFF REPAIR	160
SPRINTING	160
ANTIOXIDANTS	159
HAMSTRING	159
MUSCLE POWER	159
PHYSIOTHERAPY	159
PREGNANCY	159
STRESS FRACTURE	159
ANKLE SPRAIN	158
CAFFEINE	158
GENETICS	158
HEART	158
MUSCLE SORENESS	158
PERFORMANCE ANALYSIS	158
TIBIA	158
MICROCIRCULATION	157
ENERGY METABOLISM	156
GLYCOGEN	156
MATURATION	156
BACK PAIN	155
EPINEPHRINE	155
KNEE INJURY	155
FREE RADICALS	154
PSYCHOLOGY	154
SEX DIFFERENCES	154
CRYOTHERAPY	153
FEMUR	153
GOLF	152
HIP FRACTURE	152
PLASMA VOLUME	152
AEROBIC	151
GROWTH	151
NAVIGATION	151
PEDIATRIC	151
PULMONARY EDEMA	151
SPECIFICITY	151
TEMPERATURE	151
ATHLETICS	150
HEMODYNAMICS	150
MUSCLE FUNCTION	150
MUSCULAR STRENGTH	150
BENCH PRESS	149
DUAL TASK	149
INCIDENCE	149
JUDO	148
PULMONARY CIRCULATION	148
TIME TRIAL	148
ENDURANCE PERFORMANCE	147
EXERCISE PHYSIOLOGY	147
GPS	147
COUNTERMOVEMENT JUMP	146
MORTALITY	146
PREVALENCE	146
COLLAGEN	145
RUNNING ECONOMY	145
CARDIOVASCULAR	144
QUESTIONNAIRES	144
ANAEROBIC CAPACITY	143
INTERNAL FIXATION	143
PULMONARY HYPERTENSION	143
AFFECT	142
GAS EXCHANGE	142
HEALTH PROMOTION	142
VALIDATION	142
HYPOTHERMIA	141
NECK PAIN	141
SHOULDER PAIN	141
GENE EXPRESSION	140
OVERWEIGHT	140
SCAPULA	140
DISABLED PERSONS	139
HIGH TIBIAL OSTEOTOMY	139
MUSCLE ATROPHY	139
ANAEROBIC	138
COMPLICATION	138
PLATELET RICH PLASMA	138
RATE OF FORCE DEVELOPMENT	138
SPORT PSYCHOLOGY	138
TOTAL SHOULDER ARTHROPLASTY	138
ASYMMETRY	137
HIP ARTHROSCOPY	137
HYPERCAPNIA	137
JUMPING	137
CEREBRAL BLOOD FLOW	136
DOUBLE BUNDLE	136
FOOTWEAR	136
PLANTAR PRESSURE	136
ENERGY COST	135
KNEE ARTHROPLASTY	135
COMBAT SPORTS	134
ELECTRIC STIMULATION	134
MOBILITY	134
PHYSICAL TRAINING	134
VO2MAX	134
ENVIRONMENT	133
IMPINGEMENT	133
PEDIATRICS	133
ATROPHY	132
CARPAL TUNNEL SYNDROME	132
PHYSICAL ENDURANCE	132
ISOKINETICS	131
IMPACT	130
OSTEOTOMY	130
STRAIN	130
ALIGNMENT	129
VASODILATION	129
ACCLIMATIZATION	128
DISABILITY EVALUATION	128
HEAT	128
INTERVAL TRAINING	128
NONUNION	128
SHOULDER ARTHROPLASTY	128
AEROBIC POWER	127
INVERSE DYNAMICS	127
OXYGEN	127
PEAK TORQUE	127
PELVIS	127
WINGATE TEST	127
DELAYED ONSET MUSCLE SORENESS	126
MONITORING	126
ESTROGEN	125
FIXATION	125
NEUROMUSCULAR	125
PROSTHESIS	125
REPEATABILITY	125
CARTILAGE REPAIR	124
PRESSURE	124
BONE DENSITY	123
COMPLIANCE	123
GROUND REACTION FORCES	123
MAXIMAL OXYGEN CONSUMPTION	123
ACL INJURY	122
CALCIUM	122
INTRAMEDULLARY NAILING	122
LIPID PEROXIDATION	122
OSTEOCHONDRITIS DISSECANS	122
SPORTS INJURY	122
ISCHEMIA	121
MODEL	121
MUSCLE MASS	121
CONDITIONING	120
FEMALES	120
ICF	120
IMMOBILIZATION	120
KNEE KINEMATICS	120
LIGAMENT	120
MUSCLE HYPERTROPHY	120
MUSCLE INJURY	120
MYOSIN HEAVY CHAIN	120
INTERLEUKIN 6	119
RESISTANCE	119
FINITE ELEMENT ANALYSIS	118
METABOLIC SYNDROME	118
PATELLOFEMORAL	118
APOPTOSIS	117
DIABETES MELLITUS	117
INSULIN SENSITIVITY	117
INTENSITY	117
RATS	117
WEIGHT LIFTING	117
COPING	116
CRICKET	116
MOOD	116
NEUROMUSCULAR CONTROL	116
PLYOMETRICS	116
SCREENING	116
SKIN TEMPERATURE	116
DUAL ENERGY X RAY ABSORPTIOMETRY	115
MILITARY	115
APNEA	114
CANCER	114
CONTRACTILE PROPERTIES	114
FEMALE ATHLETES	114
FRACTURES	114
HEMIPARESIS	114
MILD TRAUMATIC BRAIN INJURY	114
PREDICTION	114
PLASTICITY	113
TIME MOTION ANALYSIS	113
CHRONIC OBSTRUCTIVE PULMONARY DISEASE	112
CYCLE ERGOMETRY	112
EXTERNAL FIXATION	112
LYMPHOCYTES	112
PEDOMETER	112
REVERSE SHOULDER ARTHROPLASTY	112
TALENT IDENTIFICATION	112
GROWTH FACTORS	111
RUPTURE	111
SOCIAL SUPPORT	111
SUPPLEMENTATION	111
VASOCONSTRICTION	111
CONCENTRIC	110
RATING OF PERCEIVED EXERTION	110
RETURN TO PLAY	110
SQUAT	110
AEROBIC TRAINING	109
BODY TEMPERATURE	109
FUNCTIONAL OUTCOME	109
OBSTRUCTIVE SLEEP APNEA	109
POSTURAL SWAY	109
TRUNK	109
WEIGHTLIFTING	109
BICYCLING	108
CHRONIC PAIN	108
ICE HOCKEY	108
IMMUNE SYSTEM	108
LEPTIN	108
PHYSICAL EXAMINATION	108
PROTEIN	108
SAFETY	108
SPORTS PERFORMANCE	108
WORK	108
WRIST	108
BRAIN	107
ERYTHROPOIETIN	107
HEMOGLOBIN	107
HYPEROXIA	107
INDIRECT CALORIMETRY	107
LIPIDS	107
MECHANICS	107
MENTAL HEALTH	107
SURVEY	107
AMINO ACIDS	106
HEART FAILURE	106
IMAGING	106
INTRAMEDULLARY NAIL	106
LEUKOCYTES	106
OCCUPATIONAL THERAPY	106
TRAINING LOAD	106
ADULT	105
ANTIOXIDANT	105
BLOOD GLUCOSE	105
BODY WEIGHT	105
CROSS SECTIONAL AREA	105
GLENOHUMERAL JOINT	105
MOTOR DEVELOPMENT	105
PATELLOFEMORAL JOINT	105
QUALITATIVE RESEARCH	105
RHEUMATOID ARTHRITIS	105
SPORTS INJURIES	105
WEIGHTLESSNESS	105
FLUID BALANCE	104
HEAD INJURY	104
MANUAL THERAPY	104
MAXIMAL VOLUNTARY CONTRACTION	104
NEUTROPHILS	104
RESPIRATORY MECHANICS	104
SKILL ACQUISITION	104
AIRWAY RESISTANCE	103
ASSOCIATION FOOTBALL	103
CENTRAL FATIGUE	103
FAT OXIDATION	103
MICRODIALYSIS	103
MOTOR UNIT	103
PRINCIPAL COMPONENT ANALYSIS	103
STABLE ISOTOPES	103
SURFACE EMG	103
SWEATING	103
KNEE INJURIES	102
LUNG	102
MICROFRACTURE	102
TIMING	102
WRESTLING	102
ACTIVITY	101
ADULTS	101
DYNAMOMETRY	101
ELECTRODIAGNOSIS	101
HUMAN LOCOMOTION	101
IN VIVO	101
SKILL	101
AUTOGRAFT	100
FIBROMYALGIA	100
HIGH INTENSITY EXERCISE	100
PHOSPHOCREATINE	100
REACHING	100
RELIABILITY AND VALIDITY	100
TETRAPLEGIA	100
YOUTH SPORT	100
BLOOD VOLUME	99
BMI	99
CHOLESTEROL	99
MENSTRUAL CYCLE	99
NECK	99
ACETYLCHOLINE	98
ANIMAL MODEL	98
CRITICAL POWER	98
FLUOROSCOPY	98
LANDING	98
MECHANICAL VENTILATION	98
PACING	98
PRACTICE	98
SOLEUS	98
THROWING	98
ANKLE JOINT	97
FAT FREE MASS	97
KINEMATIC	97
LACTIC ACID	97
LOWER LIMB	97
PARKINSON DISEASE	97
PATELLAR INSTABILITY	97
PATELLOFEMORAL PAIN	97
PEAK POWER	97
PERSONALITY	97
PUBLIC HEALTH	97
CROSS COUNTRY SKIING	96
DXA	96
EXERCISE TOLERANCE	96
MENISCECTOMY	96
MOTOR PERFORMANCE	96
RECOVERY OF FUNCTION	96
ANGIOGENESIS	95
ANTICIPATION	95
AUTOLOGOUS CHONDROCYTE IMPLANTATION	95
DOG	95
OXYGEN UPTAKE KINETICS	95
RISK FACTOR	95
SALIVA	95
ACUTE EXERCISE	94
BODY MASS	94
MORPHOLOGY	94
MYOGLOBIN	94
SPECTRAL ANALYSIS	94
BRONCHOCONSTRICTION	93
CREATINE	93
MEDIAL PATELLOFEMORAL LIGAMENT	93
ROCK CLIMBING	93
TYPE 2 DIABETES	93
ARTHROSCOPIC	92
COLD	92
FRACTURE HEALING	92
MEMORY	92
OPTIMIZATION	92
RESPIRATORY CONTROL	92
AMPUTEES	91
BRAIN INJURY	91
DANCE	91
DETRAINING	91
HYPOBARIC HYPOXIA	91
MARATHON	91
MATHEMATICAL MODEL	91
TENNIS ELBOW	91
BODY IMAGE	90
CARBON DIOXIDE	90
CYTOKINE	90
HYPOXEMIA	90
ACCELEROMETERS	89
ADIPOSE TISSUE	89
ARM	89
BAROREFLEX	89
ENERGY INTAKE	89
HISTOLOGY	89
PROGESTERONE	89
SEDENTARY	89
ATHLETIC INJURY	88
AVIATION	88
ECONOMY	88
FAT MASS	88
HANDBALL	88
SODIUM	88
TKA	88
WHEELCHAIR	88
ADIPOSITY	87
ARTERIAL STIFFNESS	87
ENDOTHELIAL FUNCTION	87
ENERGY BALANCE	87
EXECUTIVE FUNCTION	87
FIBER TYPE	87
MORPHOMETRY	87
SEDENTARY BEHAVIOR	87
TEACHING	87
UPPER LIMB	87
CIRCADIAN RHYTHM	86
ENERGY	86
ERGOGENIC	86
GLUTATHIONE	86
MUSCLE GLYCOGEN	86
REPLACEMENT	86
CENTER OF MASS	85
CYCLE ERGOMETER	85
ISOKINETIC STRENGTH	85
LIPOPROTEINS	85
MEDIAL COLLATERAL LIGAMENT	85
MEN	85
PHYSICAL FUNCTION	85
SKIING	85
LAXITY	84
MOUNTAINEERING	84
MUSCLE FORCE	84
NOTATIONAL ANALYSIS	84
OVERUSE INJURY	84
RACE	84
RUGBY UNION	84
TEMPERATURE REGULATION	84
ERGOMETRY	83
FIELD TEST	83
HOCKEY	83
LONGITUDINAL	83
PATELLOFEMORAL PAIN SYNDROME	83
RISK	83
SELF DETERMINATION	83
ABDOMINAL MUSCLES	82
ACROMIOCLAVICULAR JOINT	82
FORCE PLATFORM	82
FUNCTIONAL ELECTRICAL STIMULATION	82
HUMERUS	82
KINESIOLOGY	82
MAXIMAL EXERCISE	82
PUBERTY	82
REFLEX	82
RESEARCH	82
SEROTONIN	82
THERAPY	82
WEIGHT BEARING	82
BOTULINUM TOXIN	81
ETHNICITY	81
LASER DOPPLER FLOWMETRY	81
MUSCULOSKELETAL	81
PARTICIPATION	81
POSTUROGRAPHY	81
CORONARY ARTERY DISEASE	80
EATING DISORDERS	80
IMMUNE FUNCTION	80
INJURY RISK	80
PH	80
PRONATION	80
SUTURE ANCHOR	80
FORCE PLATE	79
GASTROCNEMIUS	79
HISTORY	79
INACTIVITY	79
LABRUM	79
LIFESTYLE	79
LONGITUDINAL STUDY	79
MECHANOMYOGRAPHY	79
METHODOLOGY	79
PERTURBATION	79
POTASSIUM	79
QUADRIPLEGIA	79
RESPIRATORY EXCHANGE RATIO	79
SLEEP DEPRIVATION	79
AROUSAL	78
COMPARTMENT SYNDROME	78
EMPLOYMENT	78
KNEE EXTENSORS	78
MOTION SICKNESS	78
ORTHOTIC DEVICES	78
POSTACTIVATION POTENTIATION	78
ROBOTICS	78
SELF REGULATION	78
SHOULDER JOINT	78
VISUAL FEEDBACK	78
CADENCE	77
EQUILIBRIUM	77
LENGTH OF STAY	77
ROTATION	77
SELF ESTEEM	77
ADHERENCE	76
ANKLE INJURIES	76
ANTERIOR CRUCIATE LIGAMENT INJURY	76
COMPUTER ASSISTED SURGERY	76
CONCURRENT TRAINING	76
ELITE	76
ETHICS	76
FRACTURE FIXATION	76
GRAVITY	76
ISOMETRIC STRENGTH	76
M WAVE	76
MODELLING	76
REPEATED SPRINT ABILITY	76
SENSITIVITY	76
STRETCH REFLEX	76
UNICOMPARTMENTAL KNEE ARTHROPLASTY	76
VOLUNTARY ACTIVATION	76
WELL BEING	76
BICEPS BRACHII	75
CLINICAL OUTCOME	75
DEVELOPMENTAL COORDINATION DISORDER	75
DYSPNEA	75
EXHAUSTION	75
FREE FATTY ACIDS	75
HEMIARTHROPLASTY	75
MAGNETIC RESONANCE SPECTROSCOPY	75
MENISCAL REPAIR	75
NEUROMUSCULAR FATIGUE	75
REGENERATION	75
SCOLIOSIS	75
VIRTUAL REALITY	75
ANAEROBIC EXERCISE	74
BIOFEEDBACK	74
COMPUTER SIMULATION	74
DOMS	74
ERGONOMICS	74
FREQUENCY	74
HEALTH BEHAVIOR	74
IMMUNITY	74
KNEE EXTENSION	74
MYOCARDIAL INFARCTION	74
PATELLAR DISLOCATION	74
PULMONARY FUNCTION	74
SELF REPORT	74
SLEEP APNEA	74
SMOKING	74
TISSUE ENGINEERING	74
WORKLOAD	74
BALANCE CONTROL	73
CARDIAC REHABILITATION	73
CORRELATION	73
EXERCISE CAPACITY	73
FUNCTIONAL PERFORMANCE	73
JUMP	73
LOAD	73
MUSCULAR ENDURANCE	73
NITRIC OXIDE SYNTHASE	73
SIT TO STAND	73
SOMATOTYPE	73
SURVEILLANCE	73
TREADMILL RUNNING	73
VITAMIN D	73
WHOLE BODY VIBRATION	73
ANAEROBIC PERFORMANCE	72
BED REST	72
CENTRE OF PRESSURE	72
EXTRACELLULAR MATRIX	72
GERIATRICS	72
KNEE PAIN	72
LIVER	72
MUSCLE WEAKNESS	72
PULMONARY VASCULAR RESISTANCE	72
UPPER AIRWAY	72
C REACTIVE PROTEIN	71
COACTIVATION	71
COGNITIVE FUNCTION	71
EMOTION	71
MANAGEMENT	71
MOVEMENT ANALYSIS	71
RUNNING PERFORMANCE	71
SUPPLEMENTS	71
TENDINOSIS	71
TRANSFER	71
TRICEPS SURAE	71
WINGATE	71
BREATHING	70
COLD WATER IMMERSION	70
FITNESS TESTING	70
MALE	70
MOBILITY LIMITATION	70
SHEEP	70
SURVIVAL	70
SYMMETRY	70
TIME TO EXHAUSTION	70
TOTAL HIP ARTHROPLASTY	70
TRACK AND FIELD	70
VO(2)MAX	70
AMBULATION	69
ANKLE INSTABILITY	69
CONNECTIVE TISSUE	69
DYNAMIC BALANCE	69
DYNAMICS	69
ENERGETICS	69
HEALING	69
HYALURONIC ACID	69
HYPOXIC PULMONARY VASOCONSTRICTION	69
INTERFERENCE SCREW	69
KNEE DISLOCATION	69
LEAN BODY MASS	69
LEG	69
LUNG MECHANICS	69
MECHANICAL PROPERTIES	69
OVERREACHING	69
PEAK OXYGEN UPTAKE	69
POSTEROLATERAL CORNER	69
RETURN TO SPORT	69
SITTING	69
SPORT PERFORMANCE	69
SWEAT RATE	69
TRIGLYCERIDES	69
BOXING	68
CLUSTER ANALYSIS	68
KNEE REPLACEMENT	68
LOWER BODY NEGATIVE PRESSURE	68
MAGNETIC RESONANCE IMAGING (MRI)	68
MUSCLE ENDURANCE	68
MUSCLE MECHANICS	68
RECTAL TEMPERATURE	68
REHYDRATION	68
ANABOLIC STEROIDS	67
BREATHING PATTERN	67
CONTRACTION	67
DYNAMIC STABILITY	67
ECCENTRIC CONTRACTION	67
HYPOHYDRATION	67
LOCKING PLATE	67
LONGITUDINAL STUDIES	67
LUMBAR	67
MEDIAN FREQUENCY	67
MENOPAUSE	67
METHODS	67
MOTIVATIONAL CLIMATE	67
MOTOR CORTEX	67
OUTCOME MEASURES	67
PHYSICAL MEDICINE	67
PROLONGED EXERCISE	67
RUNNERS	67
SHOES	67
SURGICAL TECHNIQUE	67
SYNERGY	67
TALENT DEVELOPMENT	67
TRANSPLANTATION	67
VASCULAR SMOOTH MUSCLE	67
YOUNG ATHLETES	67
ACUTE LUNG INJURY	66
AMENORRHEA	66
CEREBROVASCULAR DISORDERS	66
DOPPLER ULTRASOUND	66
ELECTROLYTES	66
HIGH INTENSITY	66
HYPONATREMIA	66
IMMUNOHISTOCHEMISTRY	66
IMPULSE	66
JOINT MOMENTS	66
NEUROPATHY	66
PEDAGOGY	66
POLYMORPHISM	66
RADICULOPATHY	66
SUPEROXIDE DISMUTASE	66
CARDIOVASCULAR DISEASES	65
ENDURANCE ATHLETES	65
GLENOID	65
HETEROTOPIC OSSIFICATION	65
HIGH ALTITUDE PULMONARY EDEMA	65
LUNG FUNCTION	65
MOBILE BEARING	65
PROSTAGLANDINS	65
RADIOGRAPHY	65
STRIDE LENGTH	65
WOUNDS AND INJURIES	65
ACETABULUM	64
ACHIEVEMENT GOALS	64
AIRWAY SMOOTH MUSCLE	64
AMMONIA	64
BIMANUAL COORDINATION	64
BIOMECHANICAL	64
BONE MASS	64
FOREARM	64
HEMATOCRIT	64
LIGAMENTS	64
MEDIAL MENISCUS	64
NEUROMUSCULAR DISEASE	64
OVERUSE INJURIES	64
PIVOT SHIFT	64
PROTEIN SYNTHESIS	64
PULMONARY GAS EXCHANGE	64
TENDINITIS	64
VASTUS LATERALIS	64
COMORBIDITY	63
DIETARY SUPPLEMENTS	63
FUNCTIONAL ASSESSMENT	63
GUIDELINES	63
HYPERGRAVITY	63
INTERMITTENT HYPOXIA	63
ISOMETRIC EXERCISE	63
JOINT INSTABILITY	63
MATHEMATICAL MODELING	63
OSTEOCHONDRAL DEFECT	63
PERFORMANCE ENHANCEMENT	63
REPEATED BOUT EFFECT	63
SEPSIS	63
SUDDEN CARDIAC DEATH	63
VIDEO ANALYSIS	63
ALPINE SKIING	62
ATTITUDES	62
CHRONIC DISEASE	62
CYCLISTS	62
DYNAMICAL SYSTEMS	62
HEALTH RELATED QUALITY OF LIFE	62
KINEMATIC ANALYSIS	62
MEDIAN NERVE	62
MUSCLE ARCHITECTURE	62
NEUTROPHIL	62
OVERUSE	62
PSYCHOMOTOR PERFORMANCE	62
SHOULDER ARTHROSCOPY	62
SPINAL CORD	62
SQUAT JUMP	62
STABILIZATION	62
STATISTICS	62
SUBMAXIMAL EXERCISE	62
SURGICAL TREATMENT	62
TALUS	62
WALKING SPEED	62
ADENOSINE	61
ANALGESIA	61
BEHAVIOR	61
DOPAMINE	61
GLYCOLYSIS	61
HEALTH STATUS	61
IMMERSION	61
IMPAIRMENT	61
INSULIN LIKE GROWTH FACTOR I	61
METABOLIC RATE	61
MUSCLE BLOOD FLOW	61
OXYGEN SATURATION	61
SCHOOL	61
WATER	61
CADAVER	60
CARBOHYDRATES	60
ERGOMETER	60
EYE MOVEMENTS	60
FACTOR ANALYSIS	60
GLUTEUS MEDIUS	60
ISOMETRIC FORCE	60
JOINT POSITION SENSE	60
MOTION	60
PATIENT SATISFACTION	60
PHYSICAL EDUCATION AND TRAINING	60
PHYSICAL THERAPY MODALITIES	60
PROXIMAL HUMERUS FRACTURE	60
REVERSE TOTAL SHOULDER ARTHROPLASTY	60
SHOULDER DISLOCATION	60
STRESS FRACTURES	60
SUBSTRATE UTILIZATION	60
TIBIALIS ANTERIOR	60
TRACKING	60
TRANSLATION	60
VASCULAR RESISTANCE	60
VISCOELASTICITY	60
BILATERAL	59
BONE LOSS	59
CARDIAC FUNCTION	59
DISUSE	59
DOPPLER	59
DYSPHAGIA	59
EDEMA	59
EXCITATION CONTRACTION COUPLING	59
FAILURE	59
HIP JOINT	59
HOME ADVANTAGE	59
IMAGERY	59
INJECTIONS	59
INTRINSIC MOTIVATION	59
ISOKINETIC TESTING	59
LOAD CARRIAGE	59
MANIPULATION	59
OXYGEN DELIVERY	59
POTENTIATION	59
TECHNOLOGY	59
BOTULINUM TOXIN TYPE A	58
DISTANCE RUNNING	58
DOWN SYNDROME	58
DUCHENNE MUSCULAR DYSTROPHY	58
GLUCOSE TOLERANCE	58
METHACHOLINE	58
MUSCLE METABOLISM	58
MUSCLE VOLUME	58
ORTHOSIS	58
PHYSICAL INACTIVITY	58
PITCHING	58
QUADRICEPS MUSCLE	58
QUALITATIVE	58
SPORTS NUTRITION	58
STEPPING	58
SUBSTRATE OXIDATION	58
TIBIAL PLATEAU	58
BLOOD LACTATE CONCENTRATION	57
BRAIN CONCUSSION	57
BREAST CANCER	57
CITRATE SYNTHASE	57
COMMUNICATION	57
DOSE RESPONSE	57
HISTAMINE	57
HYDROTHERAPY	57
MAXIMAL STRENGTH	57
PREHENSION	57
QUADRICEPS FEMORIS	57
REGIONAL BLOOD FLOW	57
RETURN TO WORK	57
STANDING	57
TAI CHI	57
TRUNK MUSCLES	57
AGREEMENT	56
ARTERIAL PRESSURE	56
CO CONTRACTION	56
CONFIRMATORY FACTOR ANALYSIS	56
DOGS	56
EFFECTIVENESS	56
FEMALE ATHLETE	56
FEMUR FRACTURE	56
FIBER TYPES	56
HEAD INJURIES	56
HIGH INTENSITY INTERVAL TRAINING	56
MUSCLE LENGTH	56
MUSCLE, SKELETAL	56
NATURAL KILLER CELLS	56
POSITRON EMISSION TOMOGRAPHY	56
RECRUITMENT	56
SYMPTOMS	56
TIBIAL PLATEAU FRACTURE	56
AMPUTEE	55
ANTERIOR CRUCIATE LIGAMENT (ACL) RECONSTRUCTION	55
ARGININE VASOPRESSIN	55
CLINICAL TRIAL	55
CORE STABILITY	55
DYNAMIC	55
EXERCISE INDUCED ASTHMA	55
FINITE ELEMENT	55
LOW BACK	55
MITOCHONDRIAL BIOGENESIS	55
NIRS	55
PROSPECTIVE STUDY	55
ULNAR COLLATERAL LIGAMENT	55
ACTIVATION	54
ATHEROSCLEROSIS	54
BAREFOOT	54
BIOMECHANICAL TESTING	54
CALIBRATION	54
CARDIOVASCULAR RISK	54
CONTROL	54
COOLING	54
EFFORT	54
EMOTIONS	54
ENDOTHELIUM DERIVED RELAXING FACTOR	54
FLEXION	54
FUNCTIONAL CAPACITY	54
GAIT INITIATION	54
INCREMENTAL EXERCISE	54
INTERMITTENT	54
KARATE	54
MOBILIZATION	54
MUSCLE PERFORMANCE	54
PELVIC FRACTURE	54
PRESSURE ULCER	54
SATISFACTION	54
SINGLE BUNDLE	54
SUBSTANCE P	54
TRAINING INTENSITY	54
BANKART	53
BLOOD	53
CAPSAICIN	53
CHRONIC	53
CIRCADIAN RHYTHMS	53
COMPETENCE	53
CURRICULUM	53
DECONDITIONING	53
DOUBLY LABELED WATER	53
ENDOCRINE	53
FIBROSIS	53
FIELD TESTING	53
GLUCOSE UPTAKE	53
GLYCEROL	53
HINDLIMB SUSPENSION	53
INDOMETHACIN	53
JOINT MOMENT	53
KNEE BIOMECHANICS	53
LATERAL EPICONDYLITIS	53
MALONDIALDEHYDE	53
OSTEOSYNTHESIS	53
PARENTS	53
PATELLAR TENDINOPATHY	53
RABBIT	53
SONOGRAPHY	53
SPRAIN	53
SUPRAMAXIMAL EXERCISE	53
TENDON RUPTURE	53
VISUAL PERCEPTION	53
AEROSPACE MEDICINE	52
ANAEROBIC METABOLISM	52
ANKLE SPRAINS	52
BARRIERS	52
CLIMBING	52
COMPRESSION	52
COPD	52
EVIDENCE BASED MEDICINE	52
FASCIOTOMY	52
FAT	52
FEMORAL NECK FRACTURE	52
FINGER	52
GLENOHUMERAL	52
GROIN	52
HIP FRACTURES	52
HYPOTENSION	52
LIFTING	52
LIGAMENT RECONSTRUCTION	52
LONG TERM FOLLOW UP	52
MASSAGE	52
MAXIMAL AEROBIC POWER	52
MOTOR UNIT RECRUITMENT	52
MUSCULAR DYSTROPHY	52
NEUROMUSCULAR ELECTRICAL STIMULATION	52
OSTEONECROSIS	52
PROXIMAL HUMERUS	52
RADIOLOGY	52
SPIROMETRY	52
STRETCH	52
STUDENTS	52
ANATOMIC	51
ARTICULAR	51
BICEPS TENDON	51
CHRONIC HYPOXIA	51
CLAVICLE	51
COGNITIVE PERFORMANCE	51
COMPLEX TRAINING	51
CONTEXTUAL INTERFERENCE	51
COUGH	51
DROP JUMP	51
ENJOYMENT	51
ERECTOR SPINAE	51
GROIN PAIN	51
HIGH SCHOOL	51
JUMPERS KNEE	51
KINETIC	51
LATERAL MENISCUS	51
LEAN MASS	51
LIPOLYSIS	51
MECHANICAL LOADING	51
NORMALIZATION	51
OSMOLALITY	51
PCL	51
POLIOMYELITIS	51
SF 36	51
SHEAR STRESS	51
SKELETAL	51
TOTAL BODY WATER	51
ACID BASE BALANCE	50
ACIDOSIS	50
ATHLETIC TRAINING	50
CARBOHYDRATE OXIDATION	50
CENTRAL NERVOUS SYSTEM	50
DIASTOLIC FUNCTION	50
FATTY ACIDS	50
FIELD TESTS	50
HIGH INTENSITY RUNNING	50
IN VITRO	50
IRON	50
MOTOR PROCESSES	50
MUSCLE OXYGENATION	50
MUSCLE THICKNESS	50
OPEN FRACTURE	50
PHYSICAL EXERTION	50
PLETHYSMOGRAPHY	50
RASCH ANALYSIS	50
RESEARCH DESIGN	50
RUGBY LEAGUE	50
SPRINT PERFORMANCE	50
STATIC STRETCHING	50
TENDON HEALING	50
TRAINING VOLUME	50
ACETABULAR FRACTURE	49
ACHILLES	49
ANTICIPATORY POSTURAL ADJUSTMENTS	49
ATHLETES HEART	49
BICEPS	49
BMD	49
CHANGE OF DIRECTION	49
CONSERVATIVE TREATMENT	49
COORDINATION DYNAMICS	49
EEG	49
ELECTROPHYSIOLOGY	49
ENDURANCE RUNNING	49
FLOW CYTOMETRY	49
FOOD INTAKE	49
GRASPING	49
HYPOCAPNIA	49
IMMUNE	49
INHIBITION	49
INJECTION	49
KNOWLEDGE OF RESULTS	49
LOADING	49
MENISCUS REPAIR	49
MICE	49
MOTION SENSOR	49
ORTHOSES	49
ORTHOTICS	49
OXIDATIVE PHOSPHORYLATION	49
PEAK FORCE	49
PERCEIVED COMPETENCE	49
THERAPEUTIC EXERCISE	49
THREE DIMENSIONAL	49
TIBIA FRACTURE	49
TIBIAL SLOPE	49
WHIPLASH	49
ACTIVITY MONITOR	48
AIRWAY HYPERRESPONSIVENESS	48
ANKLE FRACTURE	48
ARTERIAL OXYGEN SATURATION	48
ARTIFICIAL LIMBS	48
BODY SIZE	48
BONE GRAFT	48
CARDIOVASCULAR FITNESS	48
CHRONIC LOW BACK PAIN	48
COHORT STUDY	48
CORONARY HEART DISEASE	48
DISORDERED EATING	48
ESTRADIOL	48
FLOW MEDIATED DILATION	48
IL 6	48
LIPOPOLYSACCHARIDE	48
MINIMALLY INVASIVE	48
MUSCULOSKELETAL SYSTEM	48
NOISE	48
NONLINEAR DYNAMICS	48
NONOPERATIVE TREATMENT	48
OXIDATIVE CAPACITY	48
PRECISION	48
PROSPECTIVE	48
RESPIRATORY MUSCLE	48
RESPONSIVENESS	48
SKINFOLDS	48
SYNCHRONIZATION	48
SYNDESMOSIS	48
TRANSVERSUS ABDOMINIS	48
ULTRASOUND IMAGING	48
WAIST CIRCUMFERENCE	48
ACTIGRAPH	47
ACTIVE RECOVERY	47
ALCOHOL	47
AUSTRALIAN FOOTBALL	47
BLOOD LOSS	47
BURNOUT	47
CARBON MONOXIDE	47
CONSTRAINTS	47
CULTURE	47
FRONT CRAWL	47
HANDWRITING	47
INJURY INCIDENCE	47
KNEE ARTHROSCOPY	47
MOTOR SKILL	47
MUSCLE FIBER	47
OSTEOCHONDRAL LESION	47
PENNATION ANGLE	47
POWER TRAINING	47
PULSE WAVE VELOCITY	47
RATINGS OF PERCEIVED EXERTION	47
TUMOR NECROSIS FACTOR ALPHA	47
VOLUME	47
ACETAZOLAMIDE	46
ALDOSTERONE	46
ARTERIAL BLOOD PRESSURE	46
AUTONOMY SUPPORT	46
BACLOFEN	46
BICEPS TENODESIS	46
BOYS	46
BRACE	46
CONCUSSIONS	46
DECOMPRESSION	46
DEMENTIA	46
DYNAMOMETER	46
EXPLOSIVE STRENGTH	46
FUNCTIONAL OUTCOMES	46
HANDEDNESS	46
HEAT SHOCK PROTEINS	46
HYPERBARIC OXYGEN	46
KNEE LAXITY	46
LONG TERM	46
MILITARY PERSONNEL	46
RHABDOMYOLYSIS	46
SACROILIAC JOINT	46
SHOULDER IMPINGEMENT SYNDROME	46
SIGNAL TRANSDUCTION	46
SKIN	46
STEROIDS	46
SUBSCAPULARIS	46
SURFACE TENSION	46
TACTICS	46
TAEKWONDO	46
TASK PERFORMANCE AND ANALYSIS	46
TELEMETRY	46
WATER IMMERSION	46
YOUNG PEOPLE	46
ADHESIVE CAPSULITIS	45
ANTERIOR INSTABILITY	45
AUGMENTATION	45
BIOENERGETICS	45
BIOMARKERS	45
CAROTID BODY	45
CHONDROCYTE	45
DEGLUTITION DISORDERS	45
DIFFUSION	45
ERYTHROPOIESIS	45
ETIOLOGY	45
FLUID REPLACEMENT	45
FOLLOW UP	45
GENDER DIFFERENCE	45
GLOBAL POSITIONING SYSTEM	45
HAMSTRING TENDON	45
IMMUNOLOGY	45
JUMP HEIGHT	45
KNEE SURGERY	45
MALALIGNMENT	45
MUSCLE TEMPERATURE	45
MUSCULOSKELETAL MODEL	45
NEUROMUSCULAR DISEASES	45
NEUROPSYCHOLOGY	45
OXIDATIVE METABOLISM	45
OXYGEN TRANSPORT	45
PERFORMANCE INDICATORS	45
PERFUSION	45
PHYSICAL THERAPY TECHNIQUES	45
RANDOMIZED CONTROLLED TRIALS	45
SAILING	45
SCAFFOLD	45
SEDENTARY LIFESTYLE	45
SNOWBOARDING	45
STEP LENGTH	45
STRENGTH TESTING	45
THEORY OF PLANNED BEHAVIOR	45
TROCHLEAR DYSPLASIA	45
UNLOADING	45
UPPER BODY	45
WORK OF BREATHING	45
YOUTH SPORTS	45
ALTITUDE SICKNESS	44
ARTHROSCOPIC SURGERY	44
AUTONOMY	44
COUNTERMEASURE	44
DISPLACEMENT	44
ELBOW FLEXORS	44
FAT METABOLISM	44
FOREARM BLOOD FLOW	44
HEAT ILLNESS	44
HYPOXIC VENTILATORY RESPONSE	44
KNEE INSTABILITY	44
MAXIMUM OXYGEN UPTAKE	44
MECHANICAL EFFICIENCY	44
MECHANOTRANSDUCTION	44
MUSCLE FIBER TYPE	44
MYOSIN	44
ORTHOSTASIS	44
PACING STRATEGY	44
PARALYSIS	44
POLICY	44
TRANSCRANIAL DOPPLER	44
ACUTE RESPIRATORY DISTRESS SYNDROME	43
ANALYSIS	43
CATALASE	43
CONSTRUCT VALIDITY	43
CONTRACTURE	43
CORTICOSTEROIDS	43
COUPLING	43
DEBRIDEMENT	43
DISTAL RADIUS FRACTURE	43
ELECTROCARDIOGRAPHY	43
EXTERNAL ROTATION	43
FAI	43
FALL RISK	43
FEMALE ATHLETE TRIAD	43
GRIP STRENGTH	43
HEART DISEASE	43
IGF 1	43
ISOKINETIC DYNAMOMETRY	43
JOINT REPLACEMENT	43
KIDNEY	43
KINETIC CHAIN	43
KNEE FUNCTION	43
LATARJET	43
MASTER ATHLETES	43
MECHANICAL TESTING	43
MOTOR COORDINATION	43
OSTEOPENIA	43
RECREATION	43
REFERENCE VALUES	43
RETENTION	43
SOCIAL PARTICIPATION	43
SUPPLEMENT	43
SYMPATHETIC NERVE ACTIVITY	43
TENODESIS	43
TNF ALPHA	43
VASCULAR ENDOTHELIAL GROWTH FACTOR	43
ANKLE INJURY	42
ATTENTIONAL FOCUS	42
ATTITUDE	42
CHRONIC ANKLE INSTABILITY	42
COMPENSATION	42
CONFIDENCE	42
COST EFFECTIVENESS	42
COUNTERMEASURES	42
DYNAMIC EXERCISE	42
FASCICLE LENGTH	42
FORCE VELOCITY RELATIONSHIP	42
GAIT SPEED	42
GAIT VARIABILITY	42
GENOTYPE	42
GLUCOSE TRANSPORT	42
GLUTAMINE	42
HAND STRENGTH	42
INJURY MECHANISM	42
INJURY SURVEILLANCE	42
INTERVERTEBRAL DISC	42
LARYNX	42
LUNG VOLUME	42
MECHANICAL WORK	42
MEDIATION	42
NEWBORN	42
ORTHOSTATIC INTOLERANCE	42
PAIN MEASUREMENT	42
PLANNING	42
PLANTAR FASCIITIS	42
PROFESSIONAL DEVELOPMENT	42
PULMONARY EMBOLISM	42
SELF CONCEPT	42
SLOW COMPONENT	42
SPORT NUTRITION	42
TRAPEZIUS	42
ULNAR NERVE	42
URINE	42
VO2	42
YOUNG ADULTS	42
1RM	41
ACHILLES TENDON RUPTURE	41
ADIPONECTIN	41
AUTOMOBILE DRIVING	41
CHILDHOOD	41
CLINICAL	41
CLINICAL OUTCOMES	41
COMMUNITY	41
EFFECT SIZE	41
ELITE ATHLETE	41
EXERCISE INDUCED MUSCLE DAMAGE	41
FERRITIN	41
ILLNESS	41
INTERLIMB COORDINATION	41
KNEE FLEXION	41
LATERALITY	41
LIPID METABOLISM	41
MUSCLE BIOPSY	41
MUSCLE CROSS SECTIONAL AREA	41
NECK MUSCLES	41
OCCUPATIONAL	41
OXYGENATION	41
PLASMA	41
RECTUS FEMORIS	41
RESTING METABOLIC RATE	41
SATELLITE CELLS	41
SMALL SIDED GAMES	41
SUPRASPINATUS	41
TAPING	41
TEST	41
TIBIAL ROTATION	41
UNICOMPARTMENTAL	41
UPPER BODY EXERCISE	41
VASCULAR CONDUCTANCE	41
VESTIBULAR	41
AIRCRAFT	40
AIRWAYS	40
ALTITUDE TRAINING	40
AMERICAN FOOTBALL	40
AMPK	40
ARTHROSCOPIC REPAIR	40
BADMINTON	40
BALANCE TRAINING	40
BRADYCARDIA	40
CARDIAC	40
CARDIOVASCULAR SYSTEM	40
CENTRAL COMMAND	40
CLOSED KINETIC CHAIN	40
COEFFICIENT OF VARIATION	40
CYSTIC FIBROSIS	40
DEGREES OF FREEDOM	40
ELECTROMYOGRAPHY (EMG)	40
EXERCISE, PHYSIOLOGY	40
EXTERNAL FIXATOR	40
FEVER	40
FINITE ELEMENT METHOD	40
GRAFT	40
HEADACHE	40
HUMAN SKELETAL MUSCLE	40
JOINT KINEMATICS	40
KNEE ADDUCTION MOMENT	40
KOOS	40
LACTATE DEHYDROGENASE	40
LEADERSHIP	40
LEG PRESS	40
MEDICARE	40
MOSAICPLASTY	40
MOUSE	40
MOVEMENT DISORDERS	40
MYOSTATIN	40
NERVE CONDUCTION	40
PARESIS	40
PATTERN RECOGNITION	40
PGC 1 ALPHA	40
PHARYNX	40
PROXIMAL HUMERAL FRACTURE	40
PRP	40
REGRESSION ANALYSIS	40
RELATIVE AGE EFFECT	40
SENSATION	40
SOCIAL COGNITIVE THEORY	40
STRIDE FREQUENCY	40
SUDDEN DEATH	40
SWIMMERS	40
SYMPATHETIC	40
SYNCOPE	40
TALENT	40
TURNING	40
ULTRA ENDURANCE	40
WEIGHT	40
WORKING MEMORY	40
ACUPUNCTURE	39
AEROBIC ENDURANCE	39
ALLOMETRIC SCALING	39
ANDROGENS	39
ANGIOTENSIN II	39
CAREGIVERS	39
CLAVICLE FRACTURE	39
COMPLEXITY	39
EVIDENCE BASED PRACTICE	39
FLUID INTAKE	39
FORCE PRODUCTION	39
GROSS EFFICIENCY	39
HANDGRIP	39
HEART RATE RECOVERY	39
HYSTERESIS	39
KNOWLEDGE	39
LOGISTIC REGRESSION	39
LUNG INJURY	39
MOVEMENT CONTROL	39
MUSCLE RECRUITMENT	39
NORMOBARIC HYPOXIA	39
OSTEOCALCIN	39
PATELLOFEMORAL INSTABILITY	39
POSTPOLIOMYELITIS SYNDROME	39
PRIMARY CARE	39
PROLACTIN	39
RADIAL HEAD	39
RADIOGRAPHS	39
REVIEW (PUBLICATION TYPE)	39
SLAP LESION	39
SPONDYLOLYSIS	39
SPORT CLIMBING	39
SPORTING INJURIES	39
STAIR CLIMBING	39
STRENGTH EXERCISE	39
TREADMILL WALKING	39
TRIATHLETES	39
VALGUS	39
WORK RATE	39
ANEMIA	38
ANGIOTENSIN CONVERTING ENZYME	38
ATRIAL NATRIURETIC PEPTIDE	38
AVULSION FRACTURE	38
BIOMECHANICAL STUDY	38
BRACING	38
COMPUTER NAVIGATION	38
DRAG	38
ELECTROCARDIOGRAM	38
ELITE SPORT	38
EXHAUSTIVE EXERCISE	38
FAMILY	38
GIRLS	38
GLUCOCORTICOIDS	38
GOAL SETTING	38
GROUP DYNAMICS	38
HYPEREMIA	38
INTENTION	38
IRON DEFICIENCY	38
MALES	38
MEASUREMENT ERROR	38
MUSCLE STIFFNESS	38
MUSCLE STRENGTH DYNAMOMETER	38
MUSCULOSKELETAL DISORDERS	38
ORTHOPAEDIC TRAUMA	38
OUTCOMES RESEARCH	38
OVERHEAD ATHLETE	38
PERCENT BODY FAT	38
PHYSICAL ACTIVITY ASSESSMENT	38
PLAYING POSITION	38
PROGRAM DESIGN	38
RESULTS	38
SCUBA DIVING	38
SHOCK	38
SHOOTING	38
SPORT PARTICIPATION	38
SPORTS PARTICIPATION	38
TREADMILL EXERCISE	38
ULTRAMARATHON	38
VALIDATION STUDIES	38
ACCIDENTS	37
AERODYNAMICS	37
AIRWAY	37
AKT	37
ALKALOSIS	37
ALLOMETRY	37
AMYOTROPHIC LATERAL SCLEROSIS	37
ANGULAR VELOCITY	37
ARTHROSCOPIC ROTATOR CUFF REPAIR	37
BARORECEPTORS	37
CANINE	37
CARBOHYDRATE METABOLISM	37
CARDIAC HYPERTROPHY	37
COACH	37
DEGLUTITION	37
DISTAL FEMUR	37
ELECTROMECHANICAL DELAY	37
ENDOTHELIN 1	37
ENDOTOXIN	37
HEIGHT	37
HELMET	37
INERTIAL SENSORS	37
INSTRUCTION	37
INTRA ARTICULAR	37
KNEE PROSTHESIS	37
MOVEMENT PATTERNS	37
MUSCLE STRAIN	37
MUSCLE SYMPATHETIC NERVE ACTIVITY	37
MUSCULOSKELETAL DISEASES	37
MUSCULOSKELETAL MODELING	37
MVC	37
MYOCARDIUM	37
NEUROMUSCULAR FUNCTION	37
NEUROPHYSIOLOGY	37
OBSERVATION	37
OSTEOLYSIS	37
OVARIECTOMY	37
OXYGEN DEFICIT	37
PLANTAR FLEXION	37
POST ACTIVATION POTENTIATION	37
POSTERIOR CRUCIATE LIGAMENT (PCL)	37
PULMONARY	37
PULMONARY BLOOD FLOW	37
REMODELING	37
REVISION SURGERY	37
SCALE DEVELOPMENT	37
SNAKEBITE	37
STAR EXCURSION BALANCE TEST	37
STRUCTURAL EQUATION MODELING	37
SUDDEN INFANT DEATH SYNDROME	37
SWEAT	37
TENDONS	37
THERMAL COMFORT	37
URINARY INCONTINENCE	37
VO2 KINETICS	37
WEAKNESS	37
WILDERNESS MEDICINE	37
X RAY	37
ACTIVITY LEVEL	36
ACUTE	36
ADVERSE EFFECTS	36
ANTIOXIDANT ENZYMES	36
BIOMECHANICAL MODEL	36
BLOOD LIPIDS	36
BRONCHOALVEOLAR LAVAGE	36
CARTILAGE DEFECT	36
CHRONIC HEART FAILURE	36
DETERMINANTS	36
ECCENTRIC TRAINING	36
ELASTANCE	36
ENDURANCE CAPACITY	36
ENTRAINMENT	36
ENVENOMATION	36
FIELD HOCKEY	36
FOLLOW UP STUDIES	36
FROSTBITE	36
FROZEN SHOULDER	36
GLUCOSE METABOLISM	36
GOAL ORIENTATIONS	36
HETEROGENEITY	36
HUMAN PERFORMANCE	36
JOGGING	36
JOINT ANGLE	36
KINESTHESIA	36
LABRAL TEAR	36
LATERAL COLLATERAL LIGAMENT	36
MALUNION	36
MECHANICS OF BREATHING	36
MECHANORECEPTORS	36
MICROSPHERES	36
MOTOR IMAGERY	36
MOTOR UNITS	36
MUSCLE, SKELETAL, PHYSIOLOGY	36
MUSCULAR POWER	36
ORTHOSTATIC TOLERANCE	36
OSTEOCHONDRAL	36
PLANTAR FLEXORS	36
PLATE FIXATION	36
POSITION	36
POSITIVE END EXPIRATORY PRESSURE	36
PREDICTORS	36
RELATIVE PHASE	36
RUNNING INJURIES	36
SHIVERING	36
SLAP	36
SPRINT TRAINING	36
STANCE	36
STEM CELLS	36
TEAR	36
TIDAL VOLUME	36
TOTAL HIP REPLACEMENT	36
TREADMILL TEST	36
TWITCH INTERPOLATION	36
VITAMIN E	36
ANATOMIC RECONSTRUCTION	35
AVULSION	35
BACK	35
BONE FORMATION	35
CALORIMETRY	35
CARDIOPULMONARY EXERCISE TESTING	35
CHILDHOOD OBESITY	35
CLINICAL ASSESSMENT	35
CYTOSKELETON	35
ECONOMICS	35
EPOC	35
FUNCTIONAL	35
GOALS	35
HEAT LOSS	35
HEAT STROKE	35
HIP ARTHROPLASTY	35
HYPERVENTILATION	35
IDENTITY	35
ILIZAROV	35
IMMUNE RESPONSE	35
INFORMATION PROCESSING	35
ISOPROTERENOL	35
JOINT KINETICS	35
LEG STIFFNESS	35
METABOLIC COST	35
MOMENT	35
MUCOSAL IMMUNITY	35
MUSCLE ADAPTATION	35
MUSCLE PAIN	35
MUSCLE REGENERATION	35
MYOSIN HEAVY CHAINS	35
NEUROMUSCULAR TRAINING	35
NON RAPID EYE MOVEMENT SLEEP	35
OBSTACLE AVOIDANCE	35
OLYMPIC GAMES	35
OPERATIVE TREATMENT	35
ORTHOPEDICS	35
OUTCOMES ASSESSMENT	35
PARASYMPATHETIC	35
PATELLAR TRACKING	35
PATHOPHYSIOLOGY	35
PEAK OXYGEN CONSUMPTION	35
PEAK POWER OUTPUT	35
PHYSICAL CONDITIONING	35
PROPRANOLOL	35
SEMITENDINOSUS	35
SICK LEAVE	35
SOCCER PLAYERS	35
SPACE	35
SUBTALAR JOINT	35
SURFACTANT	35
THROWING ATHLETE	35
TILT	35
TISSUE RESISTANCE	35
VARUS	35
VASTUS MEDIALIS	35
WOUND HEALING	35
ANOXIA	34
APPETITE	34
AVASCULAR NECROSIS	34
BRACHIAL PLEXUS	34
BRADYKININ	34
CHEMORECEPTORS	34
COHESION	34
COLD EXPOSURE	34
COMBAT SPORT	34
CONDUCTION VELOCITY	34
CT	34
CYCLING PERFORMANCE	34
ELITE PERFORMANCE	34
EXERCISE RECOVERY	34
EXPERIENCE	34
FORCE VARIABILITY	34
FRAIL ELDERLY	34
GLENOID BONE LOSS	34
GLUTEUS MAXIMUS	34
HEMORRHAGE	34
HOPPING	34
HYDRATION STATUS	34
HYPERGLYCEMIA	34
INTERNAL ROTATION	34
ISOKINETIC DYNAMOMETER	34
JOINT	34
LEFT VENTRICLE	34
LIFE SATISFACTION	34
LIMITS OF AGREEMENT	34
LYMPHOCYTE	34
MAGNETIC STIMULATION	34
MENISCAL TEAR	34
MINIMALLY INVASIVE SURGERY	34
MRNA	34
MUSCLE STRETCHING EXERCISES	34
NARRATIVE	34
NEOPLASMS	34
NEUROMUSCULAR PERFORMANCE	34
OUTCOME MEASURE	34
PAIN THRESHOLD	34
PERIPHERAL FATIGUE	34
PHYSICAL SELF CONCEPT	34
PLYOMETRIC TRAINING	34
PROSTHESES AND IMPLANTS	34
RANGE OF MOTION, ARTICULAR	34
REDUCTION	34
RELAXATION	34
RESPIRATORY DISTRESS SYNDROME	34
SARCOPLASMIC RETICULUM	34
SCALING	34
SEDENTARY BEHAVIOUR	34
SLEEP DISORDERED BREATHING	34
SOFT TISSUE	34
SPATIAL DISORIENTATION	34
TEACHER EDUCATION	34
TENDON REPAIR	34
TENDON TRANSFER	34
TENOTOMY	34
THERMOGENESIS	34
TRACTION	34
TRANSITION	34
URINE SPECIFIC GRAVITY	34
VASCULAR REMODELING	34
VEGF	34
WINGATE ANAEROBIC TEST	34
WOMENS HEALTH	34
3D KINEMATICS	33
ADOLESCENT ATHLETES	33
AEROBIC PERFORMANCE	33
APPROACH	33
ARRHYTHMIA	33
BALLET	33
BANKART REPAIR	33
BAROTRAUMA	33
CHEMOREFLEX	33
COMPARISON	33
DIETARY INTAKE	33
ECCENTRIC CONTRACTIONS	33
ELASTICITY	33
EMPHYSEMA	33
ENDOTHELIAL DYSFUNCTION	33
ENDOTHELIN	33
EQUIPMENT	33
EXPERT PERFORMANCE	33
[truncated: 99,825 more rows]
