# Supplementary material for: An author keyword analysis for mapping Sport Sciences
Source: PLoS One. 2018 Aug 1;13(8):e0201435. doi: 10.1371/journal.pone.0201435 (PMC6070281; doi:10.1371/journal.pone.0201435)
Supplement: S2 Table — (XLSX) [file pone.0201435.s003.xlsx]

## Sheet: network threshold≥5
Number	Label	All Degree of N1 (3994)	Weighted All Degree of N1 (3994)	Betweenness centrality in N1 (3994)	Average Distance from All Domain in N1 (3994)	All Proximity Prestige of N1 (3994)
1	REHABILITATION	888	20718	0.240993	1.98293	0.480814
2	STROKE	154	2782	0.00683701	2.40478	0.396468
3	SPINAL CORD INJURIES	149	2498	0.0110047	2.36564	0.403027
4	EXERCISE	856	13908	0.252347	1.943	0.490694
5	BRAIN INJURIES	59	974	0.0014378	2.60441	0.366078
6	GAIT	242	4656	0.0267408	2.29052	0.416246
7	KINEMATICS	175	3074	0.0131975	2.29446	0.415531
8	KINETICS	72	1269	0.00144289	2.38245	0.400183
9	PHYSICAL ACTIVITY	316	5001	0.0407907	2.32283	0.410456
10	KNEE	273	5152	0.0420847	2.26977	0.420051
11	OSTEOARTHRITIS	117	1780	0.0111344	2.34752	0.406139
12	OUTCOME ASSESSMENT (HEALTH CARE)	25	549	1.70052e-05	2.92566	0.325881
13	BIOMECHANICS	374	6083	0.0620098	2.1823	0.436888
14	QUALITY OF LIFE	77	1104	0.00168944	2.4849	0.383685
15	PAIN	94	1198	0.00536926	2.37641	0.401201
16	RELIABILITY	117	1434	0.0085632	2.32099	0.410781
17	VALIDITY	55	783	0.00195238	2.41135	0.395388
18	AGING	203	2881	0.0170136	2.27187	0.419663
19	WALKING	119	1785	0.00524088	2.3793	0.400714
20	ACTIVITIES OF DAILY LIVING	45	643	0.000351968	2.57421	0.370374
21	ELECTROMYOGRAPHY	410	6291	0.0873928	2.16548	0.440279
22	CEREBROVASCULAR ACCIDENT	36	534	0.00020332	2.62254	0.363548
23	ANTERIOR CRUCIATE LIGAMENT	293	4802	0.0640743	2.30628	0.413401
24	POWER	102	1338	0.00573903	2.44707	0.389616
25	STRENGTH	170	2524	0.00989497	2.28894	0.416532
26	WHEELCHAIRS	28	454	0.00035316	2.61413	0.364717
27	OBESITY	128	1883	0.00823322	2.43761	0.391128
28	CASE REPORT	17	293	3.83804e-05	2.82217	0.337832
29	TREATMENT OUTCOME	19	344	7.82597e-05	2.64303	0.36073
30	ROTATOR CUFF	69	833	0.00666486	2.47912	0.38458
31	SHOULDER	196	2966	0.0344348	2.36564	0.403027
32	ARTHROSCOPY	91	1353	0.00701819	2.64959	0.359836
33	MULTIPLE SCLEROSIS	27	477	0.000106944	2.61755	0.364241
34	BLOOD PRESSURE	88	1095	0.00879821	2.48884	0.383078
35	HEART RATE	160	2376	0.0166845	2.39349	0.398339
36	CORTISOL	62	857	0.00111588	2.75046	0.34664
37	TESTOSTERONE	51	639	0.0012649	2.76228	0.345156
38	CEREBRAL PALSY	67	977	0.00447445	2.51327	0.379355
39	CHILDREN	145	1932	0.0137539	2.27686	0.418743
40	AMPUTATION	30	428	0.00110312	2.85711	0.333701
41	RECONSTRUCTION	58	915	0.00260411	2.69924	0.353218
42	ARTHROPLASTY	44	723	0.00283674	2.48096	0.384295
43	LOW BACK PAIN	84	916	0.00397489	2.4539	0.388532
44	BALANCE	127	1968	0.00910607	2.34568	0.406457
45	MUSCLE SPASTICITY	24	416	0.000119109	2.79433	0.341198
46	TRAINING	156	1900	0.00940159	2.31547	0.41176
47	SKELETAL MUSCLE	124	1425	0.0123364	2.43709	0.391212
48	ADOLESCENTS	107	1462	0.00598671	2.37641	0.401201
49	ACCIDENTAL FALLS	21	384	6.17909e-05	2.66903	0.357215
50	PSYCHOMETRICS	28	435	4.07011e-05	2.88626	0.33033
51	INSTABILITY	51	676	0.00386377	2.60862	0.365488
52	DISABLED PERSONS	13	226	8.89309e-05	2.7234	0.350083
53	POSTURE	109	1330	0.00651725	2.36958	0.402357
54	PHYSICAL THERAPY	36	409	0.0007994	2.46099	0.387412
55	FATIGUE	241	3060	0.0298015	2.23142	0.427271
56	DEPRESSION	23	435	7.37609e-05	2.64381	0.360622
57	HEMIPLEGIA	24	403	0.000182378	2.5482	0.374154
58	AGED	28	430	0.000627944	2.58708	0.368531
59	REPRODUCIBILITY OF RESULTS	27	323	0.000114067	2.61019	0.365268
60	MUSCLE	132	1857	0.00693103	2.29209	0.41596
61	PHYSICAL FITNESS	86	1092	0.0018246	2.52062	0.378248
62	UPPER EXTREMITY	31	429	0.000143861	2.71815	0.35076
63	LOCOMOTION	58	820	0.00239515	2.4849	0.383685
64	ELECTRIC STIMULATION	11	222	1.13356e-06	2.68663	0.354875
65	OXYGEN CONSUMPTION	168	2536	0.0185845	2.34647	0.406321
66	PERFORMANCE	222	2850	0.0235374	2.31757	0.411387
67	CARTILAGE	46	575	0.00333651	2.53769	0.375703
68	ALTITUDE	49	570	0.0044921	2.76359	0.344992
69	HYPOXIA	112	1301	0.0182907	2.71132	0.351643
70	POSTURAL BALANCE	28	391	0.000632467	2.60336	0.366226
71	INFLAMMATION	68	813	0.00768236	2.53586	0.375975
72	ENERGY EXPENDITURE	63	827	0.00317985	2.52325	0.377854
73	RECOVERY	80	886	0.00305245	2.46493	0.386793
74	MUSCLE FATIGUE	47	515	0.00159541	2.49514	0.38211
75	RELIABILITY AND VALIDITY	9	143	9.51333e-07	2.88521	0.33045
76	DISABILITY EVALUATION	20	247	1.05318e-05	2.95823	0.322293
77	ENDURANCE	88	1014	0.00193437	2.5243	0.377697
78	OXIDATIVE STRESS	49	626	0.00311929	2.7347	0.348637
79	ACCELEROMETER	52	710	0.00359131	2.68716	0.354806
80	FOOTBALL	94	987	0.00732968	2.41397	0.394958
81	SOCCER	132	1589	0.0142242	2.32335	0.410363
82	METABOLISM	60	665	0.00142333	2.71316	0.351405
83	RUNNING	121	1630	0.00546227	2.35514	0.404825
84	EPINEPHRINE	18	255	0.000613105	2.89441	0.329401
85	NOREPINEPHRINE	30	348	0.00138979	2.86893	0.332326
86	CARDIAC OUTPUT	45	553	0.00607909	2.79616	0.340974
87	STROKE VOLUME	15	274	0.000925601	2.88574	0.33039
88	ULTRASONOGRAPHY	44	435	0.0033111	2.5109	0.379712
89	COGNITION	37	481	0.000628986	2.59154	0.367896
90	BODY COMPOSITION	141	1685	0.0134252	2.48752	0.38328
91	BLOOD LACTATE	41	470	0.000495535	2.7171	0.350896
92	CONCENTRIC	11	168	8.14781e-07	3.03021	0.314638
93	ECCENTRIC	22	269	0.000389258	2.6073	0.365672
94	HEALTH	47	599	0.00071244	2.55897	0.372579
95	OUTCOME ASSESSMENT	27	360	3.71454e-05	2.91805	0.326732
96	ACCELEROMETRY	42	409	0.00101515	2.54505	0.374617
97	EXERCISE THERAPY	17	194	1.60326e-05	2.62306	0.363475
98	HIP	70	943	0.00316133	2.39638	0.397859
99	PATELLA	40	490	0.00209952	2.47938	0.384539
100	MUSCLE STRENGTH	136	1553	0.00646769	2.30654	0.413354
101	POSTURAL CONTROL	53	633	0.00201832	2.61492	0.364607
102	CYTOKINES	45	498	0.00144057	2.5918	0.367859
103	ATHLETES	169	1785	0.0183919	2.25269	0.423235
104	MENISCUS	41	584	0.00596702	2.73785	0.348236
105	FALLS	37	488	0.00111602	2.55004	0.373884
106	WOMEN	55	534	0.000933436	2.487	0.383361
107	MOTOR CONTROL	88	972	0.0100173	2.3906	0.39882
108	FITNESS	50	636	0.00067456	2.55293	0.373461
109	DIET	26	319	0.000668776	2.6186	0.364095
110	EPIDEMIOLOGY	99	1257	0.00610019	2.44313	0.390245
111	INJURY	145	2048	0.0135649	2.32677	0.409761
112	GLUCOSE	30	391	0.00038188	2.83425	0.336391
113	INSULIN	41	543	0.00077874	2.82558	0.337423
114	LACTATE	87	1085	0.00534422	2.58445	0.368906
115	RECOVERY OF FUNCTION	8	140	4.36418e-08	2.96874	0.321152
116	NUTRITION	54	616	0.000888991	2.57237	0.370639
117	ELDERLY	66	776	0.00100272	2.46126	0.387371
118	AUTONOMIC NERVOUS SYSTEM	46	474	0.0053204	2.56633	0.371511
119	HEART RATE VARIABILITY	21	248	0.000925888	2.80247	0.340207
120	OCCUPATIONAL THERAPY	8	150	1.68595e-06	2.97794	0.320161
121	RESISTANCE TRAINING	118	1298	0.00696757	2.37983	0.400625
122	QUESTIONNAIRES	16	195	9.63376e-05	2.66457	0.357814
123	DOUBLE BUNDLE	22	319	0.00022333	3.0725	0.310307
124	PROPRIOCEPTION	67	808	0.00554792	2.41003	0.395604
125	PARKINSON DISEASE	5	116	0	2.69162	0.354217
126	EXERCISE TEST	35	415	0.00022102	2.56212	0.372121
127	FORCE	53	583	0.00141634	2.43499	0.39155
128	MOTION ANALYSIS	31	385	0.000476891	2.57972	0.369582
129	MOTOR SKILLS	23	228	0.000829938	2.6404	0.361089
130	GAIT ANALYSIS	60	762	0.00354016	2.61124	0.365121
131	VARIABILITY	35	374	0.00192607	2.5222	0.378011
132	PARAPLEGIA	19	286	0.000125335	2.57499	0.370261
133	MOTOR ACTIVITY	26	281	0.000147293	2.60468	0.366041
134	PHYSICAL EDUCATION	49	563	0.00789914	2.81481	0.338714
135	AMPUTEES	9	139	1.25094e-05	2.88048	0.330993
136	MEASUREMENT	52	590	0.000742526	2.50118	0.381187
137	OSTEOPOROSIS	47	569	0.00332324	2.5461	0.374462
138	MAGNETIC RESONANCE IMAGING	138	1598	0.020678	2.31074	0.412602
139	ANXIETY	22	254	0.00154427	2.62543	0.363148
140	DISABILITY	45	413	0.00277743	2.56291	0.372006
141	SWIMMING	47	599	0.00328218	2.58051	0.369469
142	HIGH ALTITUDE	20	240	0.00124943	2.86604	0.332661
143	ORTHOTIC DEVICES	10	142	1.64453e-06	2.86262	0.333058
144	GROWTH HORMONE	17	246	0.000496624	2.89335	0.32952
145	BLOOD FLOW	38	370	0.00272067	2.73549	0.348537
146	PROGNOSIS	14	155	1.73855e-05	2.88652	0.3303
147	OVERWEIGHT	16	210	0.000482923	2.84844	0.334716
148	SPEED	36	417	0.000332056	2.63173	0.362278
149	REPLACEMENT	11	180	1.57844e-05	2.8642	0.332875
150	CREATINE KINASE	41	555	0.00201365	2.75729	0.345781
151	MUSCLE DAMAGE	51	615	0.00432151	2.70265	0.352771
152	ANTHROPOMETRY	43	392	0.00143398	2.5461	0.374462
153	SARCOPENIA	20	217	0.000240195	2.83504	0.336298
154	ANKLE	63	812	0.00227468	2.57998	0.369544
155	MOBILITY LIMITATION	12	136	3.97468e-06	2.88337	0.330661
156	SPINE	40	489	0.00169055	2.48385	0.383848
157	ECCENTRIC EXERCISE	20	257	0.00069858	2.92724	0.325706
158	AEROBIC	17	196	1.70944e-05	2.829	0.337016
159	ANAEROBIC	16	163	2.415e-05	2.8248	0.337518
160	RISK FACTORS	59	690	0.00220231	2.47019	0.38597
161	ARM	9	118	4.25502e-07	2.974	0.320585
162	EMPLOYMENT	10	129	3.58903e-06	2.97006	0.32101
163	BONE MINERAL DENSITY	19	208	0.0003348	2.64198	0.360873
164	ANTIOXIDANTS	16	216	7.25961e-05	2.83425	0.336391
165	CYCLING	107	1217	0.0058916	2.40399	0.396598
166	SCAPULA	14	193	0.000161096	2.55687	0.372885
167	FEMOROACETABULAR IMPINGEMENT	21	225	0.00198436	3.1182	0.305759
168	ELBOW	66	685	0.00591017	2.62175	0.363657
169	CHILD	34	450	0.000324682	2.54268	0.374965
170	HEMIPARESIS	11	176	1.7915e-05	2.62306	0.363475
171	MICROGRAVITY	29	299	0.00392889	2.83189	0.336672
172	SPACEFLIGHT	12	156	0.000154109	3.21172	0.296856
173	HAMSTRINGS	15	199	4.19038e-05	2.72866	0.349409
174	QUADRICEPS	28	335	0.000245188	2.50644	0.380388
175	STRESS	53	494	0.00221028	2.51904	0.378484
176	SPORT	201	2459	0.0225645	2.24271	0.425119
177	YOUTH	38	441	0.000235255	2.72051	0.350455
178	FRACTURE	107	1281	0.0197764	2.46414	0.386917
179	HAND	17	163	0.00114009	2.7284	0.349443
180	FLEXIBILITY	51	525	0.00324009	2.46914	0.386134
181	LOWER EXTREMITY	32	337	0.000121526	2.47649	0.384988
182	HYPERTENSION	28	248	0.000994224	2.64828	0.360014
183	RESEARCH	4	71	0.000477652	2.97872	0.320076
184	GERIATRICS	2	56	0	2.72918	0.349342
185	ACUTE MOUNTAIN SICKNESS	18	263	0.00339326	2.89782	0.329012
186	INJURY PREVENTION	62	661	0.00413273	2.41686	0.394486
187	AGE	29	277	0.000578307	2.43525	0.391507
188	GENDER	68	792	0.00324328	2.37011	0.402268
189	RANGE OF MOTION	58	680	0.00329114	2.40662	0.396165
190	MOTIVATION	53	603	0.00632856	2.61334	0.364827
191	SELF DETERMINATION THEORY	19	205	0.00244859	2.82769	0.337173
192	ARTICULAR CARTILAGE	19	224	0.000427875	2.77541	0.343523
193	NECK PAIN	13	148	0.000139965	2.64775	0.360086
194	CARPAL TUNNEL SYNDROME	11	146	3.52276e-05	2.85605	0.333824
195	DECOMPRESSION SICKNESS	25	239	0.00302718	2.85422	0.334039
196	DIVING	22	190	0.00405534	2.86577	0.332691
197	BODY MASS INDEX	26	313	0.000339328	2.64513	0.360443
198	ICF	14	182	4.75128e-06	2.95981	0.322121
199	MYOGLOBIN	6	93	2.34707e-06	3.63672	0.262164
200	HYPERCAPNIA	10	118	0.000690036	2.917	0.32685
201	WEIGHT LOSS	19	252	0.000128289	2.84318	0.335335
202	SELF EFFICACY	20	219	0.0010502	2.68374	0.355257
203	CENTER OF PRESSURE	25	277	0.000425943	2.71526	0.351133
204	CONCUSSION	46	575	0.00481041	2.92514	0.32594
205	MILD TRAUMATIC BRAIN INJURY	13	132	0.000491592	3.08169	0.309382
206	SHOULDER PAIN	16	167	0.0005169	2.86998	0.332204
207	CLASSIFICATION	14	146	6.94049e-05	2.8072	0.339634
208	FEMUR	11	144	0.000216831	2.84397	0.335242
209	ROTATOR CUFF TEAR	20	208	0.000339352	3.04255	0.313361
210	HEAT STRESS	25	293	0.000944263	2.83058	0.336829
211	THERMOREGULATION	58	684	0.00532321	2.77883	0.343101
212	SPASTICITY	22	295	0.00121113	2.79932	0.34059
213	CEREBROVASCULAR DISORDERS	5	73	1.14064e-08	2.70108	0.352977
214	HIP ARTHROSCOPY	12	121	0.00163763	3.1358	0.304043
215	DISLOCATION	23	322	0.00042379	2.94169	0.324106
216	REPAIR	24	261	0.00044851	2.7108	0.351712
217	PREVENTION	44	547	0.000769592	2.45127	0.388948
218	INCIDENCE	15	200	8.42319e-05	2.76753	0.344501
219	SKELETAL	4	76	0	2.72577	0.34978
220	INJECTIONS	8	94	6.85421e-06	2.96112	0.321979
221	LENGTH OF STAY	6	82	8.99713e-05	2.96007	0.322093
222	OUTCOME	26	262	0.000433634	2.81166	0.339094
223	ADOLESCENCE	19	199	0.000417158	2.83793	0.335956
224	PHYSIOLOGY	25	238	0.000153998	2.57079	0.370866
225	PRESSURE ULCER	4	95	1.2547e-07	2.96612	0.321437
226	TETRAPLEGIA	5	130	0	2.72629	0.349712
227	HEAD INJURY	8	102	9.10109e-05	2.85185	0.334316
228	HEALTH PROMOTION	11	125	3.46095e-05	2.70081	0.353011
229	NITRIC OXIDE	65	602	0.0084674	2.80378	0.340047
230	HYPERTHERMIA	30	311	0.00169278	2.83294	0.336547
231	LIGAMENT	12	151	1.39671e-05	2.94825	0.323384
232	FOOT	32	410	0.00113411	2.70318	0.352703
233	COMORBIDITY	4	63	0	2.97058	0.320954
234	OLDER ADULTS	24	247	0.000208497	2.57762	0.369883
235	ASTHMA	38	342	0.0134195	2.6735	0.356619
236	SURGERY	30	335	0.000789113	2.49882	0.381548
237	SENSITIVITY	5	63	5.21459e-07	3.18781	0.299082
238	SPECIFICITY	12	124	4.48338e-05	2.88416	0.330571
239	ENDOTHELIUM	18	221	0.000437127	2.90649	0.328031
240	HUMAN	69	738	0.00521779	2.3617	0.4037
241	PHYSICAL MEDICINE	3	58	2.59035e-07	2.9803	0.319907
242	CARBOHYDRATE	30	356	0.00140937	2.83294	0.336547
243	MUSCLE SORENESS	16	198	0.000629965	2.8621	0.333119
244	ARTIFICIAL LIMBS	7	91	2.64777e-06	2.94326	0.323933
245	ISOKINETIC	40	506	0.000632959	2.57315	0.370525
246	ISOMETRIC	22	237	0.000824332	2.57184	0.370714
247	TREADMILL	18	188	0.000672087	2.54032	0.375314
248	ALLOGRAFT	23	323	0.00101836	3.11032	0.306534
249	AUTOGRAFT	9	144	2.91578e-05	3.27318	0.291282
250	ESTROGEN	9	102	6.57745e-05	2.81166	0.339094
251	PROGESTERONE	8	99	4.16828e-06	2.91962	0.326555
252	VELOCITY	32	308	0.000513359	2.82217	0.337832
253	PARKINSON&#39;S DISEASE	25	242	0.00202811	2.6094	0.365378
254	EXERTION	25	219	0.00120083	2.61518	0.364571
255	HIP FRACTURES	2	44	0	2.9824	0.319682
256	REVIEW	14	140	6.95823e-05	2.55398	0.373307
257	REVIEW (PUBLICATION TYPE)	1	39	0	2.98266	0.319653
258	PERCEIVED EXERTION	28	260	0.000168742	2.71526	0.351133
259	DIABETES	23	240	0.00117207	2.74389	0.347469
260	OSTEOTOMY	15	135	0.000797677	3.00368	0.317417
261	AGILITY	23	238	0.000548488	3.01655	0.316063
262	STRENGTH TRAINING	86	799	0.00476395	2.42396	0.393332
263	HIGH TIBIAL OSTEOTOMY	16	164	0.00172395	3.00473	0.317306
264	DUAL TASK	18	201	6.46314e-05	2.93853	0.324454
265	MECHANOMYOGRAPHY	4	55	0.000477539	3.03467	0.314175
266	STRETCHING	12	131	0.000115418	2.77357	0.343751
267	DEHYDRATION	55	562	0.00339414	2.75545	0.346012
268	LONGITUDINAL STUDIES	4	59	0	2.90675	0.328001
269	CARDIOVASCULAR DISEASE	17	171	1.3857e-05	2.84923	0.334624
270	CATECHOLAMINES	32	355	0.00129403	2.83793	0.335956
271	STIFFNESS	42	374	0.00214276	2.56606	0.371549
272	FUNCTION	24	231	0.00033867	2.47019	0.38597
273	SINGLE BUNDLE	7	121	9.89456e-07	3.25401	0.292998
274	CORE TEMPERATURE	19	239	0.000306466	2.83872	0.335862
275	VENTILATION	28	331	0.00181443	2.65143	0.359586
276	TEACHING	6	64	0.000141109	3.16654	0.301092
277	QUADRIPLEGIA	8	140	2.66434e-06	2.96244	0.321836
278	TRAUMATIC BRAIN INJURY	13	139	9.78727e-05	2.88416	0.330571
279	FIXATION	11	125	0.000516677	3.04886	0.312713
280	INSULIN RESISTANCE	21	229	0.000126023	2.84161	0.335521
281	TRAUMA	33	290	0.00281672	2.70475	0.352497
282	SKIN BLOOD FLOW	26	322	0.0013721	2.85947	0.333425
283	ATTENTION	28	315	0.00139017	2.59785	0.367003
284	PREGNANCY	9	95	0.000576902	2.67376	0.356584
285	FEMALE	30	318	0.000383343	2.48516	0.383645
286	MALE	5	58	4.57825e-07	2.88285	0.330721
287	MEDICARE	3	49	6.2735e-08	2.98214	0.31971
288	MOTOR LEARNING	37	328	0.00910675	2.73128	0.349073
289	MUSCLE ACTIVITY	8	100	3.05741e-05	2.91805	0.326732
290	FREE RADICALS	13	207	2.35207e-05	2.90728	0.327942
291	DELAYED ONSET MUSCLE SORENESS	12	152	0.000536079	3.19517	0.298394
292	TOTAL KNEE ARTHROPLASTY	98	1063	0.0195857	2.658	0.358698
293	PHYSICAL THERAPY TECHNIQUES	4	52	8.85891e-08	2.94326	0.323933
294	RANDOMIZED CONTROLLED TRIAL	14	127	0.000203341	2.60573	0.365894
295	POSTPOLIOMYELITIS SYNDROME	5	57	7.41884e-07	2.88889	0.330029
296	ISOMETRIC CONTRACTION	12	143	2.81317e-05	2.78251	0.342647
297	BASEBALL	19	211	0.000701419	2.77121	0.344044
298	DEGLUTITION DISORDERS	7	82	2.47037e-06	2.97767	0.320189
299	POSTURAL STABILITY	19	151	7.74058e-05	2.8051	0.339888
300	BACLOFEN	8	105	2.7685e-06	2.97163	0.32084
301	INTERVENTION	15	146	0.000178635	2.67533	0.356374
302	HYPEROXIA	5	58	1.77691e-05	2.91647	0.326908
303	FIBROMYALGIA	5	74	3.5296e-06	2.70318	0.352703
304	MUSCLE ACTIVATION	13	131	2.46749e-05	2.73969	0.348002
305	OUTCOMES	28	236	0.000645208	2.74258	0.347636
306	ENVIRONMENT	9	102	5.78465e-05	2.69188	0.354183
307	MORTALITY	16	170	0.000585013	2.66246	0.358096
308	TECHNIQUE	14	132	0.000165475	2.89388	0.32946
309	NAVIGATION	16	203	0.000165099	3.0331	0.314338
310	PEDOMETER	14	158	3.54372e-06	2.8508	0.334439
311	KINEMATIC	7	88	1.95905e-05	3.01392	0.316338
312	KINETIC	3	49	0	3.28474	0.290257
313	LYMPHOCYTES	15	199	1.00833e-05	2.9296	0.325443
314	RADICULOPATHY	7	85	1.77843e-05	2.89178	0.3297
315	PHYSICAL THERAPY MODALITIES	4	50	8.85891e-08	2.72262	0.350185
316	DUAL ENERGY X RAY ABSORPTIOMETRY	11	111	0.000617143	2.85737	0.33367
317	ARTHRITIS	21	211	0.000507788	2.52614	0.377422
318	POSTERIOR CRUCIATE LIGAMENT	23	261	0.00332376	2.79485	0.341134
319	MEN	4	58	9.64049e-05	2.72708	0.349611
320	TIBIA	18	159	0.00140554	2.97636	0.32033
321	ACL RECONSTRUCTION	34	336	0.00137957	2.77857	0.343133
322	AUTOMOBILE DRIVING	5	58	3.04934e-07	2.97373	0.320613
323	PROTEIN	17	150	0.000674564	2.87313	0.33184
324	ARTICULAR	6	79	3.70617e-07	2.85684	0.333732
325	BONE DENSITY	10	127	1.25165e-05	2.67297	0.356689
326	BACK PAIN	12	113	0.000110772	2.62306	0.363475
327	KNEE OSTEOARTHRITIS	19	177	0.000385298	2.56081	0.372311
328	PEDIATRICS	8	95	9.93794e-06	2.69504	0.353768
329	BOTULINUM TOXIN TYPE A	6	84	2.68864e-08	2.94431	0.323817
330	DIAPHRAGM	19	172	0.00364437	2.61886	0.364059
331	RESPIRATORY MUSCLES	26	256	0.00354385	2.61256	0.364937
332	OSTEOCHONDRITIS DISSECANS	10	121	5.91446e-05	3.14736	0.302926
333	MITOCHONDRIA	27	244	0.00116266	2.81455	0.338746
334	RATING OF PERCEIVED EXERTION	6	89	3.56328e-08	2.90334	0.328387
335	SOCIAL PARTICIPATION	6	68	2.47088e-07	2.97294	0.320698
336	MOVEMENT	24	199	0.000293725	2.50171	0.381107
337	ASSESSMENT	34	328	0.000495386	2.50644	0.380388
338	ENERGY METABOLISM	15	159	0.000700521	2.64854	0.359979
339	SEX	17	153	8.63823e-05	2.49462	0.382191
340	ELECTRODIAGNOSIS	12	150	0.00101581	2.88705	0.33024
341	TIME TRIAL	16	127	4.98181e-05	2.83084	0.336797
342	BONE	16	169	0.000211109	2.70581	0.35236
343	PATELLOFEMORAL	16	145	0.00136758	2.94116	0.324164
344	CARDIORESPIRATORY FITNESS	20	187	0.000495359	2.80142	0.340334
345	ROBOTICS	9	99	2.46198e-07	2.80904	0.339411
346	PROXIMAL HUMERUS	2	42	0	3.46336	0.275287
347	KNEE JOINT	23	262	0.000533226	2.50039	0.381307
348	CAREGIVERS	6	64	7.55355e-08	2.97478	0.3205
349	ETHICS	3	41	6.82469e-05	2.97899	0.320048
350	FLUID BALANCE	13	132	0.000202915	2.90439	0.328268
351	ANATOMY	19	218	0.000379931	2.76622	0.344665
352	HYDRATION	35	321	0.00179199	2.829	0.337016
353	ALIGNMENT	11	122	1.51991e-05	3.03231	0.31442
354	PROSTHESES AND IMPLANTS	4	59	0	2.98109	0.319822
355	META ANALYSIS	16	174	0.00059695	2.59653	0.367189
356	SYSTEMATIC REVIEW	23	179	0.0010713	2.51747	0.378721
357	DIAGNOSIS	19	171	0.000102545	2.69136	0.354252
358	METABOLIC SYNDROME	12	126	7.43102e-06	2.85553	0.333885
359	ACHILLES TENDON	17	186	0.000769804	2.78776	0.342002
360	TENDINOPATHY	30	281	0.00179857	2.56265	0.372044
361	COORDINATION	45	435	0.00259738	2.69687	0.353527
362	WARM UP	17	166	0.000579838	2.98634	0.31926
363	MODELING	11	97	0.000271411	2.73601	0.34847
364	TEAM SPORT	21	187	6.23797e-05	3.06304	0.311265
365	WEIGHT TRAINING	20	179	0.000108133	2.80667	0.339697
366	ROTATOR CUFF REPAIR	13	139	0.000464901	3.12109	0.305476
367	HIP FRACTURE	14	125	0.000502615	2.82217	0.337832
368	SEDENTARY	8	78	1.5694e-07	2.8705	0.332143
369	LEG	5	59	5.41377e-06	2.86525	0.332752
370	ACCLIMATIZATION	10	132	0.00104764	2.91673	0.326879
371	COMBAT SPORTS	8	75	0.000517184	3.13922	0.303712
372	MARTIAL ARTS	23	199	0.00137232	2.66929	0.35718
373	PHYSIOTHERAPY	10	88	2.81761e-05	2.64381	0.360622
374	ATHLETIC PERFORMANCE	33	339	0.000145568	2.6362	0.361664
375	CANCER	9	107	0.000499096	2.68637	0.35491
376	IMPINGEMENT	19	171	0.00144074	2.76202	0.345189
377	HYPERTROPHY	37	360	0.00183717	2.57368	0.370449
378	LIFESTYLE	6	66	4.07778e-08	2.88469	0.33051
379	EQUILIBRIUM	10	103	1.28982e-06	2.83819	0.335924
380	RUPTURE	9	107	2.14248e-05	3.24035	0.294233
381	HEALTH STATUS	3	50	0	2.7284	0.349443
382	SWEATING	12	157	8.31422e-05	2.92593	0.325852
383	STABILITY	31	307	0.00064002	2.5813	0.369356
384	MEDIAL PATELLOFEMORAL LIGAMENT	12	155	0.000701161	3.19385	0.298517
385	LUMBAR SPINE	29	248	0.000894019	2.73207	0.348973
386	REVISION	18	215	0.00015465	3.12503	0.305091
387	TASK PERFORMANCE AND ANALYSIS	6	54	0.000149999	2.89283	0.32958
388	TRANSPLANTATION	7	84	1.73819e-05	2.89178	0.3297
389	DISABLED CHILDREN	2	33	0	2.97977	0.319963
390	MOTOR CORTEX	3	40	0	2.96638	0.321408
391	TRANSCRANIAL MAGNETIC STIMULATION	19	190	0.00254328	2.58182	0.369281
392	PREVALENCE	12	122	3.02175e-06	2.82506	0.337486
393	QUALITATIVE RESEARCH	4	45	0.000477539	2.72603	0.349746
394	DOPING	19	182	0.00114962	2.81981	0.338115
395	SPRAIN	3	38	3.07317e-07	3.29131	0.289678
396	ENERGY INTAKE	8	84	0.000485199	2.90544	0.32815
397	PATIENT SATISFACTION	2	32	0	2.9212	0.326379
398	AEROBIC TRAINING	7	72	7.16733e-08	2.87707	0.331385
399	WEIGHT BEARING	5	52	0	2.81928	0.338178
400	MUSCLE POWER	10	99	6.33235e-08	2.79958	0.340558
401	INTERNAL FIXATION	8	93	0.000604818	3.14605	0.303053
402	ANAEROBIC CAPACITY	15	151	0.00097609	3.11085	0.306482
403	ANAEROBIC POWER	13	126	4.37112e-05	3.11689	0.305888
404	MUSCLE OXYGENATION	1	26	0	3.72078	0.256242
405	NEAR INFRARED SPECTROSCOPY	32	267	0.0039544	2.72104	0.350388
406	HEAT	9	92	1.29918e-05	2.8684	0.332387
407	ATHLETIC INJURIES	25	248	0.000616613	2.57	0.37098
408	COACTIVATION	5	59	0	2.93328	0.325035
409	OUTCOME MEASURES	3	39	4.00948e-06	2.92094	0.326409
410	PIVOT SHIFT	8	92	6.86236e-06	3.26136	0.292338
411	NEUROMUSCULAR DISEASES	3	39	0	2.8994	0.328833
412	H REFLEX	17	161	0.00161879	2.80063	0.34043
413	MEDIAN NERVE	7	74	0.000134402	2.96769	0.321266
414	GROWTH FACTORS	13	100	0.000633754	2.82585	0.337392
415	PLATELET RICH PLASMA	15	167	7.13081e-05	3.14368	0.303281
416	ENDURANCE TRAINING	23	193	9.42578e-05	2.80483	0.33992
417	RAT	10	91	0.000116194	2.76097	0.345321
418	NONUNION	13	108	0.00164625	3.39874	0.280521
419	GROUND REACTION FORCE	16	173	0.000613128	2.71185	0.351575
420	QUESTIONNAIRE	18	153	5.51362e-05	2.77463	0.343621
421	CATALASE	3	45	3.48528e-07	3.92724	0.242771
422	SUPEROXIDE DISMUTASE	8	79	0.00035548	2.9367	0.324657
423	SALIVA	13	142	2.46815e-05	2.8705	0.332143
424	BOTULINUM TOXINS	4	46	0	2.97662	0.320302
425	TORQUE	29	297	0.000469849	2.46572	0.386669
426	LIPOPROTEINS	11	98	0.000495497	2.8818	0.330842
427	IMMUNE SYSTEM	12	122	2.52071e-05	2.88968	0.329939
428	MENISCECTOMY	10	113	0.000577837	3.04991	0.312606
429	ANTERIOR KNEE PAIN	18	176	0.00126569	2.75099	0.346573
430	DXA	13	106	0.000110482	2.8684	0.332387
431	VISION	20	196	0.000152905	2.77331	0.343783
432	SEDENTARY BEHAVIOR	9	99	9.28006e-07	2.87392	0.331749
433	COMPUTER ASSISTED SURGERY	6	72	1.81439e-05	3.19701	0.298222
434	RESEARCH DESIGN	3	38	0	2.98214	0.31971
435	REACTIVE OXYGEN SPECIES	11	141	9.22329e-06	2.89835	0.328953
436	COMPARTMENT SYNDROME	4	45	0.00190903	3.41319	0.279334
437	FASCIOTOMY	3	42	0.000954953	4.41187	0.216103
438	SYMMETRY	4	47	9.03385e-08	3.22984	0.295191
439	FRACTURE FIXATION	3	35	0.000477539	3.18125	0.2997
440	MEDIAN FREQUENCY	6	70	6.64886e-06	3.07013	0.310546
441	PERIODIZATION	19	168	3.79296e-05	3.07565	0.309989
442	FREE FATTY ACIDS	12	125	2.3178e-05	2.92671	0.325764
443	FRAIL ELDERLY	4	41	0	2.72813	0.349477
444	INSULIN SENSITIVITY	10	99	0.000485812	2.88836	0.33009
445	FIXED BEARING	4	49	0	3.25007	0.293354
446	MOBILE BEARING	9	101	1.51108e-05	3.17048	0.300718
447	LATERAL EPICONDYLITIS	7	64	0.000509855	3.09483	0.308069
448	TENNIS ELBOW	7	67	0.000516621	2.96296	0.321779
449	KNEE INJURY	7	79	1.0244e-06	2.80746	0.339602
450	CAFFEINE	17	136	0.00051213	2.82979	0.336922
451	THERAPY	2	35	0	2.97977	0.319963
452	GLUCAGON	3	42	0	3.77778	0.252375
453	REPRODUCIBILITY	23	180	0.00070176	2.66877	0.35725
454	HYALURONIC ACID	8	80	5.49012e-05	2.92304	0.326174
455	SOMATOTYPE	7	77	0.000489423	3.10586	0.306974
456	EDUCATION	9	73	6.56283e-05	2.93144	0.325239
457	VASODILATION	17	172	0.00108601	2.87444	0.331688
458	HYPOHYDRATION	9	80	0.000140889	2.92908	0.325501
459	ACROMIOCLAVICULAR JOINT	7	82	0.00100569	3.13186	0.304425
460	GASTROCNEMIUS	4	42	3.23277e-06	3.15209	0.302472
461	SOLEUS	6	75	0.000955455	3.1626	0.301467
462	PLANTAR PRESSURE	16	144	4.43931e-05	2.97951	0.319992
463	THROWING	7	73	4.94147e-05	3.11032	0.306534
464	AEROBIC EXERCISE	22	199	0.000111899	2.71421	0.351269
465	RESISTANCE EXERCISE	40	350	0.000572189	2.72235	0.350218
466	ASSOCIATION FOOTBALL	9	74	3.34892e-06	3.21172	0.296856
467	MATCH ANALYSIS	17	197	0.00243469	3.07723	0.30983
468	ELECTRICAL STIMULATION	27	280	0.000887675	2.58865	0.368307
469	WEIGHT LIFTING	8	67	2.76237e-07	2.70292	0.352737
470	TENDON	36	349	0.00200061	2.60389	0.366152
471	ANTERIOR CRUCIATE LIGAMENT RECONSTRUCTION	40	306	0.0037438	2.77147	0.344011
472	ERECTOR SPINAE	4	53	1.0668e-07	3.07197	0.31036
473	UNICOMPARTMENTAL	5	59	1.6777e-06	3.22485	0.295647
474	WHEELCHAIR	8	85	9.85664e-06	2.85894	0.333486
475	LIPIDS	12	104	1.08895e-05	2.87234	0.331931
476	FAT MASS	9	93	3.42556e-05	3.11269	0.306301
477	FAT FREE MASS	8	82	1.23243e-05	2.88285	0.330721
478	PATELLAR TENDON	25	257	0.00139677	2.80615	0.339761
479	PATELLOFEMORAL JOINT	13	116	0.000600157	3.03231	0.31442
480	SKIN TEMPERATURE	13	126	0.000746414	2.69582	0.353665
481	GROWTH	15	140	3.35544e-05	2.65616	0.358946
482	MATURATION	14	129	0.000351073	2.84607	0.334994
483	BANKART	9	106	1.73423e-05	3.285	0.290234
484	ULTRASOUND	45	427	0.00339551	2.45521	0.388324
485	STRIDE FREQUENCY	1	24	0	4.12398	0.231189
486	STRIDE LENGTH	6	56	0.000961255	3.12424	0.305168
487	CARDIOVASCULAR	11	83	0.000503503	2.85789	0.333609
488	RESPONSIVENESS	3	49	0	3.27318	0.291282
489	AMMONIA	3	37	2.4244e-07	2.93354	0.325006
490	DIABETES MELLITUS	7	68	7.59843e-05	2.71946	0.350591
491	MENTAL HEALTH	7	97	0	2.68873	0.354598
492	COMPETITION	18	136	4.58784e-05	2.81744	0.338399
493	OCCUPATIONAL	7	103	0.000159146	3.62385	0.263095
494	VIBRATION	17	218	0.00381582	2.62621	0.363039
495	CARTILAGE REPAIR	15	156	0.000459705	3.15997	0.301718
496	AEROBIC CAPACITY	30	250	0.000147067	2.7389	0.348102
497	PATIENT PARTICIPATION	1	23	0	2.98266	0.319653
498	COGNITION DISORDERS	3	34	0	2.97662	0.320302
499	BRONCHOCONSTRICTION	4	49	1.48473e-06	3.67034	0.259763
500	ABDOMINAL MUSCLES	9	90	2.72031e-05	2.59837	0.366929
501	HEMATOCRIT	3	35	0	2.94037	0.324251
502	HEMOGLOBIN	9	88	0.00010349	2.91857	0.326673
503	VERTICAL JUMP	26	211	0.000933774	2.68033	0.35571
504	ANAEROBIC THRESHOLD	26	278	0.000295981	2.83767	0.335987
505	OUTCOMES RESEARCH	2	28	0	2.98161	0.319766
506	TYPE 2 DIABETES	6	75	1.9677e-06	2.90018	0.328744
507	ERYTHROPOIETIN	11	99	8.51475e-05	2.88863	0.330059
508	PARTICIPATION	10	78	0.000483397	2.83163	0.336704
509	KNOWLEDGE OF RESULTS	5	43	0.000954953	3.48227	0.273792
510	PROSPECTIVE PAYMENT SYSTEM	2	29	0	2.9824	0.319682
511	LACTATE DEHYDROGENASE	2	29	0	2.93932	0.324367
512	FOOTWEAR	15	141	0.000521295	2.87444	0.331688
513	SELF DETERMINATION	9	74	0.000884897	2.87287	0.33187
514	CHRONIC PAIN	6	59	0.000477915	2.72314	0.350117
515	LUMBAR	7	78	1.6209e-05	3.07013	0.310546
516	RANDOMIZED CONTROLLED TRIALS	2	30	0	2.72918	0.349342
517	AGEING	22	176	7.19664e-05	2.57867	0.369733
518	MUSCLE CONTRACTION	15	141	1.61355e-05	2.5461	0.374462
519	RPE	20	163	7.2453e-05	2.73522	0.34857
520	PROSTHESIS	14	147	0.000100221	2.8051	0.339888
521	BLOOD LOSS	7	65	1.70502e-05	3.42291	0.278541
522	LANDING	11	131	1.10347e-05	2.94379	0.323875
523	LIPID PEROXIDATION	19	176	0.000836442	2.90097	0.328655
524	PARESIS	4	49	0	2.94747	0.323471
525	INDIRECT CALORIMETRY	12	97	6.80993e-05	2.88416	0.330571
526	INTERMITTENT EXERCISE	26	228	0.00101969	3.00578	0.317195
527	GLENOID	10	85	0.000494659	3.23325	0.294879
528	NEUROPSYCHOLOGY	5	53	2.77954e-05	2.96664	0.32138
529	LASER DOPPLER FLOWMETRY	15	121	0.000953827	2.91043	0.327587
530	LEARNING	14	100	0.000231389	2.87628	0.331476
531	NEUTROPHILS	10	99	5.85001e-06	2.92146	0.32635
532	APHASIA	3	41	4.15158e-07	2.97951	0.319992
533	ANTIOXIDANT	13	114	0.000719822	2.91122	0.327498
534	POSTEROLATERAL CORNER	11	114	0.00216316	3.08248	0.309302
535	GLENOHUMERAL JOINT	7	69	2.89485e-07	3.11636	0.305939
536	BOTULINUM TOXIN	8	96	0.000477834	2.93958	0.324338
537	AEROBIC FITNESS	13	109	3.06134e-05	2.81823	0.338304
538	AFFECT	13	115	0.000730133	2.66851	0.357286
539	BODY FAT	30	255	0.00114313	2.82164	0.337895
540	FEMALES	7	64	0.000477804	2.88075	0.330962
541	MALES	1	22	0	3.88048	0.245696
542	REPEATED BOUT EFFECT	10	94	7.82262e-05	3.11164	0.306404
543	NOISE	7	98	0.000159146	3.62385	0.263095
544	ADAPTATION	35	260	0.00125008	2.51458	0.379156
545	PEAK TORQUE	14	100	1.85705e-05	2.92225	0.326262
546	JOINT POSITION SENSE	3	36	1.37928e-05	3.24219	0.294067
547	PATIENT DISCHARGE	2	29	0	2.97977	0.319963
548	CARBOHYDRATE OXIDATION	5	46	1.35773e-07	2.93958	0.324338
549	FAT OXIDATION	12	98	0.000498971	2.89756	0.329042
550	ANTERIOR INSTABILITY	1	22	0	3.36538	0.283302
551	CENTRAL FATIGUE	9	82	0.000592351	2.81875	0.338241
552	PERIPHERAL FATIGUE	1	22	0	3.81849	0.249685
553	TESTING	14	127	5.57506e-06	2.9275	0.325676
554	ANTICIPATION	4	45	1.57313e-07	3.47229	0.274579
555	EXPERTISE	29	227	0.00239903	2.93223	0.325151
556	ALVEOLAR EPITHELIUM	4	40	0.000482101	4.36643	0.218352
557	PULMONARY EDEMA	11	105	0.00244424	3.61019	0.264091
558	HEALTH SERVICES	1	22	0	2.98266	0.319653
559	PH	7	54	1.22158e-05	3.15025	0.302649
560	WHIPLASH INJURIES	2	34	0	2.98214	0.31971
561	HEALTH SERVICES RESEARCH	2	27	0	2.97662	0.320302
562	NEOPLASMS	2	30	0	2.72918	0.349342
563	POSTURAL SWAY	7	64	6.40751e-06	3.12635	0.304963
564	UPPER LIMB	8	78	6.70942e-06	2.84292	0.335366
565	DEGLUTITION	4	43	0	2.97925	0.32002
566	ATROPHY	15	138	0.000466643	2.68243	0.355431
567	HAMSTRING	18	176	0.000266502	3.02942	0.31472
568	COUNTERMOVEMENT JUMP	8	70	0.000512681	3.1647	0.301267
569	SQUAT JUMP	5	52	0.000478939	3.39953	0.280456
570	GLYCOGEN	14	138	1.74467e-05	2.85789	0.333609
571	EXECUTIVE FUNCTION	10	98	0.000222934	2.66693	0.357497
572	MOTION SENSOR	9	75	4.02157e-05	2.89152	0.32973
573	LABRUM	9	93	1.73244e-05	3.25821	0.29262
574	AUTONOMY	6	72	1.22078e-05	3.60914	0.264168
575	COMPETENCE	6	71	9.01941e-06	3.59627	0.265113
576	ANATOMIC	6	85	8.47211e-07	3.2829	0.29042
577	TREATMENT	29	264	0.000821771	2.5088	0.38003
578	NEURONAL PLASTICITY	2	27	0	2.97977	0.319963
579	PULMONARY HYPERTENSION	16	138	0.00105597	3.61939	0.26342
580	PRESSURE	9	80	1.4033e-05	2.61912	0.364022
581	MUSCLE HYPERTONIA	4	39	0	2.97662	0.320302
582	FEEDBACK	17	131	0.00108222	2.72235	0.350218
583	POWER OUTPUT	17	152	4.24787e-05	2.95955	0.32215
584	INTERLEUKIN 6	13	116	0.00209084	2.71263	0.351473
585	AIRWAY HYPERRESPONSIVENESS	1	21	0	3.67323	0.259558
586	BASKETBALL	24	208	0.000172443	2.68453	0.355153
587	ACCURACY	23	164	0.000572102	2.73181	0.349006
588	DIASTOLIC FUNCTION	3	34	0.000105823	2.94037	0.324251
589	ECHOCARDIOGRAPHY	29	242	0.00268405	2.80194	0.34027
590	ANTEROMEDIAL BUNDLE	4	48	0	3.28815	0.289956
591	POSTEROLATERAL BUNDLE	4	53	0	3.28815	0.289956
592	PHYSICAL EXAMINATION	7	56	2.03821e-06	2.79538	0.34107
593	SKILL	12	96	8.78532e-05	2.8902	0.32988
594	FASCICLE LENGTH	4	47	1.15333e-06	3.43026	0.277944
595	PENNATION ANGLE	3	41	0	3.45285	0.276125
596	EXERCISE INTENSITY	19	148	0.000516403	3.0021	0.317584
597	MUSCLE WEAKNESS	2	28	0	2.89651	0.329162
598	MEAN POWER	1	21	0	4.12372	0.231204
599	PEAK POWER	7	60	0.000502082	3.12398	0.305193
600	MAXIMAL OXYGEN UPTAKE	47	391	0.00130043	2.72787	0.34951
601	WEIGHTLESSNESS	4	48	6.47766e-06	3.80247	0.250737
602	IMPAIRMENT	5	47	1.25107e-05	2.9367	0.324657
603	INVERSE DYNAMICS	11	94	2.32133e-05	2.97531	0.320444
604	FLUOROSCOPY	8	73	3.43687e-05	2.89519	0.329311
605	OVERREACHING	6	58	0.000477539	3.13055	0.304553
606	OVERTRAINING	25	221	0.000586586	2.82191	0.337863
607	ACTIVITY MONITOR	5	56	6.52899e-08	3.2519	0.293188
608	ESTRADIOL	4	44	7.24162e-08	2.94064	0.324222
609	SPECTRAL ANALYSIS	5	56	1.40308e-05	3.04702	0.312902
610	ULNAR COLLATERAL LIGAMENT	5	43	0.000501921	3.16995	0.300768
611	FAT	6	52	6.2405e-07	2.92776	0.325647
612	BAROREFLEX	9	85	1.02764e-05	2.90754	0.327913
613	IMMOBILIZATION	10	80	0.00071017	2.70791	0.352087
614	SURVEILLANCE	9	90	2.63706e-05	2.84029	0.335676
615	GAS EXCHANGE	11	83	0.000604628	2.85868	0.333517
616	HIGH ALTITUDE PULMONARY EDEMA	8	88	3.85526e-06	3.65984	0.260508
617	EXERCISE TRAINING	45	352	0.00307311	2.58997	0.36812
618	FEAR	3	33	1.67293e-07	2.9803	0.319907
619	EXTENSION	2	26	0	3.65616	0.26077
620	FLEXION	5	44	5.07307e-05	3.1182	0.305759
621	COMPLICATIONS	32	300	0.0019025	2.76202	0.345189
622	SCHOOL	10	85	3.39105e-07	2.84739	0.33484
623	HEALTH BEHAVIOR	7	65	1.10336e-06	2.67796	0.356024
624	MENSTRUAL CYCLE	10	84	3.93287e-05	2.82164	0.337895
625	PACING	10	89	1.02057e-06	3.12136	0.30545
626	VETERANS	2	32	0	2.97662	0.320302
627	MUSCULOSKELETAL SYSTEM	3	33	1.37106e-07	2.96848	0.321181
628	MECHANICS OF BREATHING	1	20	0	3.61229	0.263937
629	TOTAL KNEE REPLACEMENT	18	144	0.000275896	2.8747	0.331658
630	TRUNK MUSCLES	3	38	0	3.14999	0.302674
631	PAIN MEASUREMENT	3	38	0	2.97242	0.320755
632	SAFETY	8	65	0.000213687	2.68138	0.355571
633	WORK	10	80	2.11153e-05	2.81718	0.33843
634	SENSATION	3	31	1.68331e-06	2.9472	0.323499
635	TEAM SPORTS	32	275	0.00156034	3.01524	0.3162
636	ACETABULUM	6	61	0.000477957	3.13974	0.303661
637	PUBLIC HEALTH	10	87	8.3191e-05	2.67901	0.355884
638	TRIATHLON	19	172	0.000971491	2.74442	0.347403
639	PHYSICAL ENDURANCE	18	175	6.14918e-05	2.59338	0.367635
640	PATELLAR INSTABILITY	12	98	0.00144173	3.18755	0.299107
641	CERVICAL SPINE	19	163	0.00126781	2.7586	0.345616
642	NECK	13	120	0.000810652	2.8269	0.337267
643	POTASSIUM	7	69	2.86066e-05	2.88889	0.330029
644	SODIUM	17	151	0.000154781	2.93118	0.325268
645	GLENOHUMERAL	3	35	0	3.29971	0.28894
646	PITCHING	6	71	3.46644e-08	3.12241	0.305347
647	ARTHROPLASTY, REPLACEMENT, KNEE	3	33	0	2.98214	0.31971
648	OXYGEN	11	98	8.56016e-05	2.88547	0.33042
649	REHYDRATION	7	61	9.37239e-05	2.93092	0.325297
650	PCL	6	59	1.54026e-05	3.20988	0.297027
651	CHRONIC DISEASE	7	66	0	2.69661	0.353562
652	BAREFOOT	9	76	0.000958123	3.07985	0.309566
653	VALIDATION	10	79	6.84029e-05	2.86183	0.33315
654	DISABILITY AND HEALTH	2	26	0	2.9824	0.319682
655	INTERNATIONAL CLASSIFICATION OF FUNCTIONING	3	34	4.26631e-07	2.97636	0.32033
656	RELATEDNESS	4	50	4.70513e-08	3.82585	0.249205
657	LEUKOCYTES	20	166	0.000547434	2.917	0.32685
658	AUTOLOGOUS CHONDROCYTE IMPLANTATION	13	141	0.000212598	3.24718	0.293615
659	AIRWAY SMOOTH MUSCLE	3	32	0.000484225	3.67166	0.25967
660	VASCULAR SMOOTH MUSCLE	10	97	2.94828e-05	3.58445	0.265987
661	ACCELERATION	35	295	0.00397975	2.60625	0.36582
662	DECELERATION	2	25	0	3.59128	0.265482
663	FOLLOW UP STUDIES	2	26	0	2.97951	0.319992
664	MOVEMENT DISORDERS	1	19	0	2.98266	0.319653
665	EXTERNAL ROTATION	2	36	0	3.36512	0.283324
666	INTERNAL ROTATION	2	31	0	3.36512	0.283324
667	AIRCRAFT	7	86	0.000159146	3.62385	0.263095
668	SEDENTARY BEHAVIOUR	5	40	2.41717e-07	3.14106	0.303534
669	ELECTRIC STIMULATION THERAPY	3	30	0	2.97951	0.319992
670	COACHING	20	172	0.000913047	2.9409	0.324193
671	COPING	10	77	0.00111126	2.89204	0.32967
672	CONTRACTURE	3	31	6.1391e-07	2.97899	0.320048
673	MUSCLE ENDURANCE	4	36	7.71741e-09	3.11242	0.306327
674	MENISCAL REPAIR	8	68	5.7151e-05	3.19779	0.298149
675	BLOOD GLUCOSE	8	68	7.36637e-06	2.92671	0.325764
676	LIGAMENTS	6	61	9.70614e-06	3.05963	0.311613
677	CENTER OF MASS	7	75	3.44162e-06	3.09824	0.307729
678	TREATMENT OUTCOMES	1	19	0	2.98266	0.319653
679	WALKING SPEED	4	36	7.94568e-08	3.11505	0.306068
680	MOOD	8	72	0.000600069	2.87654	0.331446
681	MICROFRACTURE	12	135	5.39291e-05	3.24586	0.293733
682	ICE HOCKEY	8	64	4.8942e-05	3.13265	0.304349
683	SKIING	5	44	3.33907e-06	3.1626	0.301467
684	SNOWBOARDING	6	47	8.90508e-06	3.26714	0.291821
685	SURFACE ELECTROMYOGRAPHY	12	96	0.000189705	2.74678	0.347104
686	SELF CARE	2	25	0	2.9824	0.319682
687	HOSPITALIZATION	3	30	0	2.97347	0.320642
688	ACETYLCHOLINE	21	180	0.00241445	2.92251	0.326233
689	CHOLESTEROL	8	94	0.000956863	2.89887	0.328893
690	TRIGLYCERIDES	7	62	0.000962051	2.9078	0.327883
691	MYOSIN HEAVY CHAIN	10	75	0.000131992	2.88416	0.330571
692	MOBILITY	16	151	2.01528e-05	2.6249	0.363221
693	MOUNTAINEERING	10	96	0.00104314	3.20016	0.297929
694	ELASTANCE	2	24	0	3.89178	0.244983
695	RESISTANCE	11	102	0.000480837	2.90071	0.328685
696	SPORTS INJURIES	5	39	2.73303e-06	3.32624	0.286635
697	GROUND REACTION FORCES	13	106	1.24781e-05	2.9761	0.320359
698	LACTATE THRESHOLD	24	234	0.000493845	2.85448	0.334008
699	VENTILATORY THRESHOLD	17	161	0.000527693	2.77594	0.343458
700	INFECTION	29	277	0.00375728	2.70108	0.352977
701	SOCIAL SUPPORT	11	92	5.64307e-05	2.69425	0.353872
702	ANALGESIA	6	56	0.000518641	2.72445	0.349948
703	IMMUNITY	8	62	7.88735e-06	2.8839	0.330601
704	OUTCOME AND PROCESS ASSESSMENT (HEALTH CARE)	2	23	0	2.9824	0.319682
705	HUMERUS	8	74	6.61464e-05	3.11295	0.306275
706	DOCOSAHEXAENOIC ACID	2	23	1.2547e-07	1	0.000500877
707	EICOSAPENTAENOIC ACID	1	18	0	1.5	0.000333918
708	CRYOTHERAPY	15	105	0.00169977	2.66089	0.358308
709	BENCH PRESS	13	107	0.00103932	3.09194	0.308356
710	HEART FAILURE	6	53	8.06071e-07	2.71657	0.350963
711	CONTEXTUAL INTERFERENCE	2	23	0	3.73076	0.255556
712	ISOKINETICS	13	113	1.71006e-05	2.71237	0.351507
713	GLUTEUS MEDIUS	4	58	2.75674e-06	3.09535	0.308016
714	LEPTIN	10	105	4.35267e-05	2.89073	0.32982
715	PAIN THRESHOLD	3	30	0	2.97794	0.320161
716	HORMONES	19	137	0.000126066	2.76254	0.345124
717	HEMIARTHROPLASTY	12	97	0.00144389	3.28027	0.290652
718	TOTAL SHOULDER ARTHROPLASTY	13	116	0.00180316	3.24192	0.29409
719	ELECTROMYOGRAM	9	77	0.000237114	3.09666	0.307886
720	TIBIAL PLATEAU	3	39	0	3.10323	0.307234
721	GLYCEROL	7	76	1.46724e-06	3.54032	0.269303
722	ASSISTIVE TECHNOLOGY	2	28	0	2.9824	0.319682
723	GAIT DISORDERS	3	37	6.18442e-07	2.97636	0.32033
724	IL 6	4	41	0.000477539	2.93512	0.324831
725	TNF ALPHA	4	35	8.36467e-08	2.93512	0.324831
726	KNEE INSTABILITY	1	18	0	3.30602	0.288389
727	CONTROL OF BREATHING	29	217	0.0073722	2.89178	0.3297
728	POSTACTIVATION POTENTIATION	6	49	6.47446e-06	3.26294	0.292196
729	SHOES	11	95	6.92484e-05	2.7192	0.350624
730	ADULT	9	75	9.73473e-06	2.6664	0.357567
731	SYNDESMOSIS	4	37	4.55008e-05	3.20988	0.297027
732	PSYCHOLOGY	16	137	4.31075e-05	2.64119	0.360981
733	SELF HELP DEVICES	2	27	0	2.9824	0.319682
734	GPS	24	196	0.000722982	3.02863	0.314802
735	TIME MOTION ANALYSIS	16	148	0.000971712	3.0809	0.309461
736	HIGH ALTITUDE CEREBRAL EDEMA	4	45	0	3.67376	0.259521
737	CROSS COUNTRY SKIING	12	100	0.00222081	3.21014	0.297002
738	LATARJET	10	93	0.00143644	3.31705	0.28743
739	RANGE OF MOTION, ARTICULAR	3	28	3.30536e-06	2.9451	0.32373
740	ACETAZOLAMIDE	7	64	0.000507741	3.66089	0.260434
741	CADENCE	6	51	3.89404e-05	3.05175	0.312417
742	PULMONARY DISEASE, CHRONIC OBSTRUCTIVE	2	24	0	2.72918	0.349342
743	ADULTS	7	74	1.49059e-05	2.64959	0.359836
744	MUSCLE HYPERTROPHY	11	94	2.64175e-05	2.83163	0.336704
745	ACL INJURY	11	99	1.30539e-05	2.9564	0.322493
746	ARTHROSCOPIC	10	82	9.21529e-05	3.16233	0.301492
747	GUIDELINES	3	34	0	2.91805	0.326732
748	MUSCULOSKELETAL DISEASES	2	23	0	2.9824	0.319682
749	HUMAN LOCOMOTION	9	82	0	2.99396	0.318447
750	PELVIS	16	170	0.000122761	2.82506	0.337486
751	PATELLAR DISLOCATION	8	77	0.000387529	3.17021	0.300743
752	PRINCIPAL COMPONENT ANALYSIS	8	86	6.90027e-07	3.01129	0.316614
753	BARRIERS	3	33	0.000477539	2.91778	0.326761
754	DYNAMOMETRY	7	65	8.67632e-07	3.07565	0.309989
755	TRAPEZIUS	3	37	6.25168e-06	3.10665	0.306896
756	LOW FREQUENCY	6	78	5.0188e-08	3.62411	0.263076
757	TEMPERATURE	11	80	0.000511602	2.86105	0.333241
758	KINESIOLOGY	9	73	0.000888637	2.72997	0.349241
759	ADHESIVE CAPSULITIS	4	35	0.000478968	2.94431	0.323817
760	FROZEN SHOULDER	1	17	0	3.94405	0.241736
761	PLYOMETRICS	12	88	3.83135e-05	3.16102	0.301617
762	STRETCH SHORTENING CYCLE	25	217	0.00123873	2.90465	0.328239
763	NORMAL VALUES	5	47	1.30031e-06	3.86682	0.246564
764	ATHLETICS	10	84	2.5357e-06	2.94037	0.324251
765	SOFT TISSUE BALANCE	2	23	0	3.65747	0.260677
766	DYSPHAGIA	7	70	1.99905e-06	2.97767	0.320189
767	NORMALIZATION	1	22	0	3.16522	0.301217
768	CHRONIC OBSTRUCTIVE	2	32	0	2.9824	0.319682
769	PULMONARY DISEASE	3	39	2.94194e-05	2.72892	0.349376
770	SQUAT	11	96	0.00053913	2.99133	0.318727
771	STABLE ISOTOPES	11	88	9.32734e-05	2.93591	0.324744
772	SUBSTRATE UTILIZATION	3	34	0	2.94037	0.324251
773	PATIENT OUTCOME ASSESSMENT	1	17	0	2.98266	0.319653
774	ADIPOSE TISSUE	6	60	6.22143e-07	2.90097	0.328655
775	ACUPUNCTURE	2	22	0	2.97846	0.320104
776	REACTION TIME	22	184	0.00120527	2.54216	0.375043
777	HEART	13	98	2.71903e-05	2.86735	0.332509
778	EFFICIENCY	20	163	0.000194454	2.54531	0.374578
779	GLUTEUS MAXIMUS	3	36	0	3.14106	0.303534
780	CYTOKINE	5	49	0.000478016	2.93459	0.324889
781	TAI CHI	6	52	0	2.68637	0.35491
782	CLAVICLE	3	32	8.91516e-06	3.29997	0.288917
783	HAND STRENGTH	2	22	0	2.95929	0.322179
784	STRAIN	11	92	1.09181e-05	2.98949	0.318923
785	SHOULDER INSTABILITY	19	171	0.00239189	2.88968	0.329939
786	ERGOGENIC AIDS	20	145	0.000360407	2.83189	0.336672
787	MALONDIALDEHYDE	7	57	8.94051e-07	2.93512	0.324831
788	MYOFASCIAL PAIN SYNDROMES	3	27	4.32384e-07	2.9782	0.320133
789	NEUROPSYCHOLOGICAL TESTS	4	37	0	2.97636	0.32033
790	CEREBRAL BLOOD FLOW	8	73	0.000362306	2.91358	0.327233
791	TRANSCRANIAL DOPPLER	3	28	0.000198513	2.94142	0.324135
792	PEDIATRIC	15	116	0.000154003	2.53953	0.375431
793	PRP	3	32	0	3.26372	0.292126
794	BURNS	1	17	0	2.98266	0.319653
795	COLLAGEN	12	102	0.00171262	2.74074	0.347869
796	ELASTIN	1	17	0	3.74048	0.254892
797	ACTIVE RECOVERY	2	21	0.000477539	4.40609	0.216386
798	PASSIVE RECOVERY	1	16	0	5.40583	0.176369
799	BONE FORMATION	1	16	0	1	0.000250438
800	BONE RESORPTION	1	16	0	1	0.000250438
801	OXIDATIVE PHOSPHORYLATION	5	46	6.97407e-07	2.91516	0.327056
802	SYMPATHETIC NERVOUS SYSTEM	16	139	0.000684041	2.90465	0.328239
803	NERVE CONDUCTION STUDIES	4	42	6.85868e-07	3.87365	0.246129
804	HEART RATE RECOVERY	2	21	0	2.94064	0.324222
805	SLEEP	21	173	0.00204534	2.61019	0.365268
806	SPRINT	18	174	9.55213e-05	2.81429	0.338778
807	VASTUS LATERALIS	5	50	1.74883e-05	3.08484	0.309065
808	VASTUS MEDIALIS	3	34	0	3.1647	0.301267
809	SPORTS MEDICINE	13	126	9.16205e-05	2.5658	0.371587
810	ILLNESS	1	18	0	3.3265	0.286613
811	GERIATRIC ASSESSMENT	3	28	0	2.98135	0.319794
812	OSTEOCHONDRAL LESION	4	44	5.02219e-07	3.49146	0.273071
813	MARATHON	4	34	0	2.89178	0.3297
814	FROSTBITE	2	23	0.000477539	4.74284	0.201023
815	HYPOTHERMIA	13	122	0.00244281	3.74363	0.254678
816	FUNCTIONAL ELECTRICAL STIMULATION	6	57	4.48123e-07	2.69766	0.353424
817	PRONATION	7	70	0.000477539	3.07329	0.310228
818	SUPINATION	1	16	0	4.07302	0.234081
819	PERSISTENT VEGETATIVE STATE	4	32	0	2.97899	0.320048
820	PERCEPTION	14	120	0.000569626	2.66588	0.357638
821	OUTCOMES ASSESSMENT	1	16	0	2.98266	0.319653
822	ATHLETE&#39;S HEART	3	29	0.000105731	2.94037	0.324251
823	AEROBIC POWER	12	83	3.57147e-05	2.86131	0.333211
824	FRONT CRAWL	2	26	0	3.16023	0.301693
825	TRANSCUTANEOUS ELECTRIC NERVE STIMULATION	3	29	0	2.97794	0.320161
826	LACTIC ACID	7	73	3.61641e-07	2.87759	0.331325
827	SPORTING INJURIES	7	56	0.000955998	3.23719	0.29452
828	COGNITIVE ANXIETY	2	22	0	4.62359	0.206207
829	SOMATIC ANXIETY	2	21	0	4.62359	0.206207
830	ACTION	2	22	0	3.64723	0.261409
831	CONTRACTILE PROPERTIES	8	66	4.85508e-06	2.99159	0.318699
832	DEVELOPMENT	23	176	0.000765563	2.73102	0.349107
833	LAXITY	6	72	3.69985e-05	3.09614	0.307938
834	SHOULDER IMPINGEMENT SYNDROME	7	65	1.62201e-06	2.85527	0.333916
835	AMBULATION	9	76	2.78963e-05	2.62175	0.363657
836	URINARY INCONTINENCE	2	22	0.000477539	2.98214	0.31971
837	EXERCISE INDUCED BRONCHOCONSTRICTION	1	16	0	3.67323	0.259558
838	MASTER ATHLETES	3	30	3.99223e-08	2.9212	0.326379
839	SUPPLEMENTS	8	66	7.15908e-06	3.12109	0.305476
840	AMPLITUDE	2	23	0	3.1626	0.301467
841	FREQUENCY	4	36	0.00286874	3.15813	0.301893
842	IMMUNOLOGY	3	27	0	2.94142	0.324135
843	ACTH	4	32	4.18234e-08	2.9409	0.324193
844	SWEAT RATE	10	86	3.39391e-06	2.90938	0.327705
845	POSTERIOR STABILIZED	2	23	0	3.65747	0.260677
846	KNEE INJURIES	10	96	0.000109424	2.81166	0.339094
847	GLUTATHIONE PEROXIDASE	4	41	0.000223547	2.94011	0.32428
848	SKILLED NURSING FACILITIES	3	26	0	2.98214	0.31971
849	SPRINTING	19	151	0.000103585	2.93249	0.325122
850	PERFORMANCE ANALYSIS	17	151	6.76472e-05	3.13134	0.304476
851	COMMUNICATION	2	21	0	2.9824	0.319682
852	PHYSICAL THERAPY SPECIALTY	2	21	0	2.9824	0.319682
853	TEMPERATURE REGULATION	9	67	9.93113e-06	2.90018	0.328744
854	FUNCTIONAL ASSESSMENT	7	51	1.14628e-06	2.95246	0.322924
855	MEMORY	6	46	8.42832e-05	2.90465	0.328239
856	ISCHEMIA	11	88	0.000537077	2.88258	0.330751
857	GENETICS	17	136	0.00337635	2.81981	0.338115
858	BMI	5	48	1.59126e-07	3.12109	0.305476
859	PATELLOFEMORAL PAIN SYNDROME	9	70	0.000477539	2.79144	0.341551
860	KNEE KINEMATICS	8	82	0.000537892	2.81981	0.338115
861	ERGONOMICS	5	45	0	2.82821	0.33711
862	ENERGY BALANCE	8	57	2.66358e-06	2.91962	0.326555
863	REPERFUSION	1	16	0	3.88232	0.245579
864	INPATIENTS	1	16	0	2.98266	0.319653
865	ADIPONECTIN	3	27	2.8171e-07	3.3772	0.28231
866	POLIOMYELITIS	4	37	4.18234e-08	2.89913	0.328863
867	FINITE ELEMENT ANALYSIS	4	33	4.25154e-05	3.15419	0.30227
868	MICROCIRCULATION	20	143	0.00251884	2.82506	0.337486
869	VALGUS	4	43	4.00945e-06	3.17914	0.299898
870	VARUS	4	43	8.06593e-08	3.22958	0.295215
871	MUSCLE, SKELETAL	4	39	9.73012e-07	2.66168	0.358202
872	ENERGY COST	16	121	5.32883e-05	2.70213	0.35284
873	MMG	1	16	0	3.16522	0.301217
874	RETURN TO PLAY	9	67	6.34501e-05	2.86262	0.333058
875	NEUROLOGIC	2	29	0	2.9824	0.319682
876	TRUNK	15	126	1.96346e-05	2.54295	0.374927
877	VISCOSUPPLEMENTATION	3	35	0	3.2301	0.295167
878	PROLACTIN	5	42	2.09117e-07	2.93985	0.324309
879	FAI	6	52	3.91185e-06	3.63383	0.262373
880	NERVE CONDUCTION	4	44	0	2.89519	0.329311
881	POSTUROGRAPHY	5	44	6.54355e-07	3.29367	0.28947
882	HEAD INJURIES	6	46	0.000140783	2.95561	0.322579
883	EMOTION	3	31	1.14368e-06	3.64119	0.261843
884	PUBERTY	7	64	1.22537e-06	2.89441	0.329401
885	ALDOSTERONE	9	75	0.00081696	2.92067	0.326438
886	ATRIAL NATRIURETIC PEPTIDE	5	46	3.4021e-05	3.70712	0.257186
887	SIMULATION	13	98	0.00101681	2.98949	0.318923
888	REPEATABILITY	11	98	5.05171e-06	2.93092	0.325297
889	PATIENT COMPLIANCE	1	15	0	2.98266	0.319653
890	NATURAL KILLER CELLS	8	69	7.02878e-07	2.93696	0.324628
891	STROKE LENGTH	3	29	0	3.54846	0.268685
892	STROKE RATE	4	33	1.62871e-05	3.15787	0.301918
893	HOME ADVANTAGE	3	32	0	3.29183	0.289632
894	TENDON TRANSFER	5	52	0	2.97583	0.320387
895	EPIDURAL	3	35	0	2.98214	0.31971
896	OVERUSE	4	36	0	3.13081	0.304528
897	FIBER TYPE	4	38	7.36532e-06	2.93092	0.325297
898	DOUBLE ROW	6	53	0.000120438	3.35802	0.283922
899	CARDIOVASCULAR DISEASES	4	42	0	2.70186	0.352874
900	THERAPEUTICS	3	25	5.11295e-06	2.72892	0.349376
901	PEAK FORCE	3	31	2.43968e-06	3.31232	0.28784
902	RATE OF FORCE DEVELOPMENT	14	119	7.88697e-05	3.07854	0.309698
903	RATS	4	37	1.53286e-05	2.7213	0.350354
904	CHEST WALL MECHANICS	1	15	0	3.61229	0.263937
905	BRAIN CONCUSSION	5	46	3.34493e-07	2.95587	0.322551
906	COUNTERMEASURE	4	37	9.61065e-06	2.9367	0.324657
907	SPINAL STENOSIS	1	15	0	2.98266	0.319653
908	PHYSICAL FUNCTION	10	77	1.60006e-06	2.80299	0.340143
909	POTENTIATION	6	44	5.2262e-06	3.06856	0.310706
910	HAMSTRING TENDON	6	61	2.59099e-05	3.27633	0.291002
911	OXYGEN UPTAKE KINETICS	5	41	2.72529e-05	2.91883	0.326644
912	VENOUS GAS EMBOLI	2	22	0	3.71185	0.256858
913	ALTITUDE ILLNESS	4	32	0	3.6622	0.26034
914	TALENT DEVELOPMENT	3	26	1.53279e-06	3.30365	0.288595
915	TALENT IDENTIFICATION	10	87	0.000510195	3.17048	0.300718
916	INTRAMEDULLARY NAIL	10	78	0.000584391	3.11689	0.305888
917	MANIPULATION	5	42	6.14577e-05	3.17783	0.300022
918	MOBILIZATION	4	42	1.9034e-05	2.98056	0.319879
919	TRIGGER POINTS	3	27	6.2735e-08	2.98214	0.31971
920	WRIST	15	124	0.000255846	2.73785	0.348236
921	INTENSITY	12	89	0.00169421	2.66246	0.358096
922	CONDITIONING	12	92	3.80454e-05	2.66745	0.357426
923	PARENTS	6	55	0.000492471	3.08432	0.309118
924	DECISION MAKING	10	87	0.000259308	2.90202	0.328536
925	RESPIRATION	19	153	0.000841436	2.5876	0.368456
926	BRAIN	5	49	8.12991e-05	2.66115	0.358273
927	ADRENALINE	3	32	1.54722e-07	2.94116	0.324164
928	NORADRENALINE	2	20	0	2.94247	0.324019
929	TENDINITIS	6	49	8.88768e-06	2.96296	0.321779
930	TENDINOSIS	12	92	0.000100941	3.21671	0.296396
931	AMPUTEE	5	49	2.90206e-07	2.87864	0.331204
932	WAIST CIRCUMFERENCE	5	49	2.43095e-07	2.89546	0.329281
933	WEIGHTLIFTING	6	50	2.36219e-06	3.08248	0.309302
934	HYPONATREMIA	9	81	0.000107385	2.93328	0.325035
935	EXERCISE PERFORMANCE	21	142	0.000455979	2.85737	0.33367
936	ARTERIAL PRESSURE	5	38	1.41691e-06	2.91332	0.327262
937	DCS	9	81	7.80309e-05	2.92855	0.32556
938	IMMUNE	8	56	9.03797e-06	2.90623	0.328061
939	TENODESIS	5	46	0.000955001	3.36354	0.283457
940	TENOTOMY	1	15	0	4.36328	0.21851
941	FAMILY	5	41	3.35898e-06	2.90675	0.328001
942	WOUNDS AND INJURIES	4	34	0	2.88075	0.330962
943	ACHIEVEMENT GOALS	3	28	9.38047e-05	3.59785	0.264997
944	C REACTIVE PROTEIN	5	54	0.000477539	2.93197	0.32518
945	PHYSICAL TRAINING	4	31	0	2.90202	0.328536
946	DETERMINANTS	2	24	0	2.91831	0.326702
947	OSTEOARTHRITIS, KNEE	1	14	0	2.98266	0.319653
948	KINESTHESIA	2	20	0	3.40951	0.279635
949	DISTAL HUMERUS	5	42	2.33176e-05	3.13344	0.304272
950	JUDO	11	83	0.00150388	3.1274	0.30486
951	PHOSPHOCREATINE	16	120	0.00242571	2.87076	0.332113
952	GLUCOSE TOLERANCE	4	38	3.13675e-08	2.917	0.32685
953	DYNAMIC STABILITY	5	38	1.2388e-05	2.88337	0.330661
954	ANAEROBIC WORK CAPACITY	1	14	0	4.11137	0.231898
955	CRITICAL POWER	11	91	0.00191171	3.11164	0.306404
956	BEHAVIOR	5	41	3.92919e-08	2.70449	0.352531
957	HYDROTHERAPY	3	24	0	2.72314	0.350117
958	TEACHER EDUCATION	3	24	0.000477539	3.80352	0.250667
959	ETHNICITY	6	53	9.79367e-07	2.89178	0.3297
960	ACTIVITY MONITORS	3	24	5.00644e-06	3.20725	0.29727
961	TALUS	10	85	6.9056e-05	3.19963	0.297978
962	MOVEMENT TIME	1	14	0	3.5419	0.269183
963	STEPPING	9	64	3.86066e-06	3.00394	0.317389
964	M WAVE	8	67	1.20402e-06	3.08248	0.309302
965	OSTEOCHONDRAL DEFECT	7	54	0.000479317	3.26425	0.292079
966	OBSTACLE CROSSING	1	14	0	3.29025	0.28977
967	REWARMING	2	19	0	4.7431	0.201011
968	CORONARY ARTERY DISEASE	5	41	1.26433e-05	2.72288	0.350151
969	PATIENT CARE TEAM	1	14	0	2.98266	0.319653
970	LEAN MASS	3	29	4.53757e-08	3.48516	0.273565
971	COMPUTED TOMOGRAPHY	9	67	0.000171847	3.03178	0.314474
972	CARBON DIOXIDE	6	45	1.54485e-05	3.64828	0.261334
973	KINESTHESIS	2	22	0	2.97872	0.320076
974	TENNIS	15	105	0.00044846	2.658	0.358698
975	ORTHOSES	4	34	0	3.10008	0.307547
976	ERGOGENIC AID	26	185	0.00181643	2.73706	0.348336
977	EXHAUSTION	2	20	0	2.90202	0.328536
978	V WAVE	1	14	0	3.80037	0.250875
979	NITRATE	3	29	0	2.93276	0.325093
980	NITRITE	3	33	0	2.93276	0.325093
981	ASYMMETRY	7	56	8.28368e-08	2.98713	0.319176
982	NOTATIONAL ANALYSIS	11	88	2.32573e-05	3.15498	0.302195
983	PHYSICAL PERFORMANCE	24	174	0.000552598	2.73023	0.349208
984	SUPPLEMENTATION	12	81	1.67995e-05	2.84476	0.335149
985	DOUBLE BUNDLE RECONSTRUCTION	2	25	0	3.29367	0.28947
986	AUTONOMY SUPPORT	6	49	8.43687e-05	3.30496	0.288481
987	COAGULATION	2	20	0	2.94247	0.324019
988	FIBRINOLYSIS	3	29	6.2735e-08	2.94221	0.324048
989	RACE	9	75	1.36551e-05	2.70475	0.352497
990	SKINFOLDS	6	43	0.000494961	3.20462	0.297513
991	EXTRINSIC MOTIVATION	3	24	0.000114514	3.82637	0.24917
992	INTRINSIC MOTIVATION	5	41	0.000366015	3.78329	0.252008
993	PARASYMPATHETIC NERVOUS SYSTEM	2	21	0	3.56133	0.267714
994	INTERFERENCE SCREW	8	71	0.000518296	3.11873	0.305707
995	VOLLEYBALL	16	123	0.000123538	2.72025	0.350489
996	DOMS	7	61	7.77196e-06	2.91411	0.327174
997	AMINO ACIDS	12	90	0.00121808	2.68243	0.355431
998	RECONSTRUCTIVE SURGICAL PROCEDURES	5	48	0	2.97583	0.320387
999	BIOFEEDBACK	7	51	0	2.77935	0.343036
1000	APNEA	12	98	0.00173065	3.41581	0.279119
1001	BIOELECTRICAL IMPEDANCE	2	20	0	3.48673	0.273442
1002	MAXIMAL OXYGEN CONSUMPTION	10	74	0.000212845	2.87759	0.331325
1003	DETRAINING	4	31	3.85552e-05	2.91778	0.326761
1004	ARTHROPLASTY, REPLACEMENT, HIP	3	27	0	2.98214	0.31971
1005	DEMENTIA	4	32	0	2.6995	0.353183
1006	MUSCLE GLYCOGEN	7	51	6.76547e-06	2.9036	0.328358
1007	BODY WEIGHT	9	70	9.80325e-06	2.87707	0.331385
1008	ROTATIONAL ALIGNMENT	1	16	0	3.65774	0.260658
1009	PERTURBATION	6	61	1.54128e-07	3.08195	0.309355
1010	MAXIMAL VOLUNTARY CONTRACTION	8	57	1.72419e-05	3.08274	0.309276
1011	DYNAMIC STRETCHING	2	22	0	3.98582	0.239203
1012	STATIC STRETCHING	4	35	3.58856e-05	3.42501	0.27837
1013	EVIDENCE BASED MEDICINE	1	14	0	2.98266	0.319653
1014	RESPIRATORY CONTROL	5	46	3.82761e-06	3.52561	0.270426
1015	NEUROMUSCULAR CONTROL	7	70	0.000131103	2.98634	0.31926
1016	EXERCISE TESTING	21	154	0.000204785	2.66089	0.358308
1017	BLOOD PRESSURE VARIABILITY	3	26	0	3.56133	0.267714
1018	SELF REPORT	11	89	2.44169e-05	2.69057	0.354356
1019	OBSTRUCTIVE SLEEP APNEA	7	50	0.000581449	3.3068	0.28832
1020	UPPER AIRWAY	5	40	0.00021303	3.13659	0.303967
1021	WINGATE TEST	9	58	3.21848e-05	2.86525	0.332752
1022	ROCK CLIMBING	5	38	0.000477539	3.13134	0.304476
1023	SPORT CLIMBING	1	14	0	4.13107	0.230792
1024	ACHILLES	2	24	0	3.45338	0.276083
1025	OPEN WEDGE	1	14	0	4.00447	0.238089
1026	CURRICULUM	2	21	0	3.81429	0.24996
1027	TIBIAL SLOPE	5	46	1.63089e-05	3.1316	0.304451
1028	HIGH SCHOOL	5	51	4.00363e-07	3.17363	0.300419
1029	EVALUATION	9	67	1.0726e-05	2.63672	0.361592
1030	GRASPING	5	44	0.000478079	3.34043	0.285418
1031	PREHENSION	7	49	7.52333e-06	3.27843	0.290815
1032	SMALL SIDED GAMES	2	18	0	3.22616	0.295527
1033	REACHING	13	98	0.000543117	2.9669	0.321351
1034	COMPLIANCE	5	43	2.21928e-05	2.70607	0.352326
1035	ELITE	6	44	6.44081e-07	3.04991	0.312606
1036	ENVENOMATION	3	26	6.2735e-08	1	0.000751315
1037	SNAKEBITE	3	31	6.2735e-08	1	0.000751315
1038	BREAST CANCER	6	54	2.19875e-05	2.70607	0.352326
1039	CALCIUM	16	100	0.0011724	2.8818	0.330842
1040	SLAP LESION	4	29	8.03457e-07	3.32283	0.28693
1041	DENSITOMETRY	3	23	0	3.48673	0.273442
1042	CRUCIATE RETAINING	3	26	6.2735e-08	3.65721	0.260696
1043	ANKLE JOINT	9	74	3.87946e-06	2.82112	0.337958
1044	BONE MASS	4	46	0	2.90439	0.328268
1045	SUBSCAPULARIS	4	32	0	3.30208	0.288733
1046	BACK	4	40	0	2.89467	0.329371
1047	CORONARY HEART DISEASE	2	21	0	2.91831	0.326702
1048	RHABDOMYOLYSIS	2	18	0	2.93932	0.324367
1049	SUPRASPINATUS	4	37	8.36467e-08	3.35855	0.283878
1050	HEAT ILLNESS	4	35	4.07778e-08	3.76701	0.253097
1051	NURSING HOMES	1	13	0	2.98266	0.319653
1052	ANATOMIC RECONSTRUCTION	3	24	1.19505e-06	3.12319	0.30527
1053	TUMOR NECROSIS FACTOR ALPHA	3	24	1.38191e-05	3.53349	0.269823
1054	IMMUNE FUNCTION	7	54	3.37597e-06	2.89913	0.328863
1055	URINARY TRACT INFECTIONS	2	21	0	2.97662	0.320302
1056	CO ACTIVATION	2	21	0	3.1161	0.305965
1057	ECONOMICS	2	21	0	2.97662	0.320302
1058	DIASTOLIC BLOOD PRESSURE	2	18	0	3.39296	0.280999
1059	SYSTOLIC BLOOD PRESSURE	2	20	0	3.39296	0.280999
1060	SYMPTOMS	5	37	9.17342e-05	2.70581	0.35236
1061	BOYS	3	25	1.50246e-06	2.90439	0.328268
1062	GIRLS	3	24	2.58063e-06	2.91805	0.326732
1063	INTRAMEDULLARY NAILING	15	116	0.00239677	3.13633	0.303992
1064	TIBIA FRACTURE	1	13	0	4.13607	0.230513
1065	DYNAMICS	3	25	0	3.16207	0.301517
1066	AIRWAY RESISTANCE	8	63	0.00217206	3.66903	0.259856
1067	TISSUE RESISTANCE	2	18	0	4.66378	0.204431
1068	BONE MINERAL CONTENT	3	24	0	3.46493	0.275162
1069	ATHLETIC PUBALGIA	1	13	0	5.16286	0.184669
1070	SPORTS HERNIA	2	18	0.000477539	4.16312	0.229015
1071	SUTURE BRIDGE	3	25	0	3.35881	0.283856
1072	PLASTICITY	9	64	0.00105803	2.89782	0.329012
1073	FUNCTIONAL OUTCOME	4	29	3.20555e-05	2.95429	0.322723
1074	CHONDROCYTE	5	46	2.09117e-08	3.2653	0.291985
1075	MOTOR UNIT	10	72	0.000961507	3.00998	0.316752
1076	CARBOHYDRATES	3	24	0.000477539	2.94195	0.324077
1077	HYPOXEMIA	6	44	0.000110228	2.92908	0.325501
1078	SACROILIAC JOINT	4	30	0	2.89808	0.328983
1079	BANKART REPAIR	3	27	2.69605e-06	3.31127	0.287931
1080	RENIN	4	31	4.75722e-07	3.8642	0.246731
1081	GYMNASTICS	19	127	0.00158709	2.73943	0.348036
1082	COUGH	5	36	0.000955372	2.97531	0.320444
1083	SENSITIVITY AND SPECIFICITY	2	18	0	2.97662	0.320302
1084	ERGOMETRY	6	44	1.17215e-05	2.6446	0.360515
1085	HIP ARTHROSCOPIC SURGERY	4	28	4.92694e-06	3.39007	0.281239
1086	SPLINTS	1	13	0	2.98266	0.319653
1087	CLINICAL OUTCOME	4	36	2.02894e-05	3.16942	0.300818
1088	BED REST	7	51	0.000152418	2.92698	0.325735
1089	EXERCISE PRESCRIPTION	13	103	1.15032e-05	2.86105	0.333241
1090	PARALYSIS	3	29	0	2.96874	0.321152
1091	PRESSURE ULCERS	3	29	0	2.97636	0.32033
1092	SURVIVAL	3	25	0	2.72866	0.349409
1093	PARASYMPATHETIC	6	44	0.000897979	3.37116	0.282816
1094	SYMPATHETIC	4	32	8.67061e-05	3.80089	0.250841
1095	RISK	9	71	4.51091e-06	2.85632	0.333793
1096	NEUROPATHY	4	33	4.32062e-07	3.27029	0.291539
1097	PLANTARIS	1	13	0	4.16233	0.229059
1098	SKINFOLD THICKNESS	2	18	0	3.48542	0.273545
1099	IMPACT	12	97	0.000194741	2.99317	0.318531
1100	EVIDENCE BASED PRACTICE	2	18	0	2.97977	0.319963
1101	EXERCISE TOLERANCE	8	56	0.000210768	2.67481	0.356444
1102	GLENOID BONE LOSS	5	38	9.86694e-06	3.31967	0.287202
1103	OSTEOCHONDRAL	6	44	4.18033e-06	3.26425	0.292079
1104	LUNG FLUID BALANCE	2	18	0	4.6094	0.206842
1105	VASOCONSTRICTION	12	89	0.000791307	2.8923	0.32964
1106	MUSCLE STRENGTH DYNAMOMETER	2	18	0	2.95929	0.322179
1107	RETURN TO WORK	8	55	3.02896e-06	2.97032	0.320982
1108	MUSCLE ARCHITECTURE	4	32	8.12925e-07	3.12136	0.30545
1109	POLYMORPHISM	3	28	6.69174e-07	2.93906	0.324396
1110	MOTOR DEVELOPMENT	5	34	7.88729e-06	3.00026	0.317778
1111	BUILT ENVIRONMENT	2	19	0	3.20804	0.297197
1112	IMAGING	8	64	7.37991e-05	2.84108	0.335583
1113	RHEUMATOID ARTHRITIS	4	36	0	2.71211	0.351541
1114	DYSPNEA	4	32	0	2.72498	0.349881
1115	CLIMBING	2	18	0	3.30707	0.288297
1116	RUNNING ECONOMY	16	130	0.000242006	2.95429	0.322723
1117	RUNNING PERFORMANCE	2	21	0	3.64592	0.261503
1118	MANUAL THERAPY	10	76	0.000154852	2.68768	0.354737
1119	PLASMA VOLUME	19	138	0.00035365	2.8797	0.331083
1120	AMENORRHEA	10	78	0.000470928	2.93512	0.324831
1121	FEMALE ATHLETE TRIAD	2	20	0	3.89651	0.244685
1122	SHIVERING	3	26	3.7131e-07	3.88232	0.245579
1123	LOWER LIMB	9	71	1.63006e-05	2.76044	0.345386
1124	RATE OF PERCEIVED EXERTION	3	23	0	3.29814	0.289078
1125	CONSCIOUSNESS DISORDERS	4	32	0	2.97899	0.320048
1126	TRANEXAMIC ACID	3	32	0	3.65721	0.260696
1127	OSTEOSYNTHESIS	3	29	4.9271e-06	3.14999	0.302674
1128	TROCHLEAR DYSPLASIA	7	53	0.000376113	3.19727	0.298198
1129	TROCHLEOPLASTY	2	21	0	4.12136	0.231336
1130	JUMP	3	23	0	3.27239	0.291352
1131	MUSCULAR STRENGTH	12	88	0.000495942	2.8797	0.331083
1132	CRICKET	9	79	0.000831953	2.97373	0.320613
1133	FAST BOWLING	2	19	0	3.32545	0.286703
1134	FAILURE	3	31	1.08839e-05	3.22485	0.295647
1135	GLUTATHIONE	8	67	1.23307e-05	2.89703	0.329102
1136	PULMONARY CIRCULATION	12	84	0.00142575	3.49934	0.272456
1137	IN VIVO	6	47	6.5238e-06	3.05858	0.31172
1138	ECONOMY	12	94	0.000118117	2.90045	0.328714
1139	CHILDHOOD OBESITY	2	21	0	2.91831	0.326702
1140	DRAG	2	24	0.000477539	3.57972	0.266339
1141	LIFT	1	12	0	4.57946	0.208195
1142	MAGNETIC RESONANCE SPECTROSCOPY	4	39	9.76692e-06	2.87759	0.331325
1143	SUICIDE	2	17	0	2.97662	0.320302
1144	REVERSE SHOULDER ARTHROPLASTY	10	83	0.00115153	3.67087	0.259726
1145	CHILDHOOD	5	39	3.47947e-08	2.9015	0.328595
1146	CARDIAC FUNCTION	2	18	0	2.94064	0.324222
1147	SPONDYLOLISTHESIS	1	12	0	4.16837	0.228727
1148	SPONDYLOLYSIS	5	43	0.000477657	3.16864	0.300892
1149	CERTIFICATION	3	24	1.46249e-07	2.98056	0.319879
1150	SHOULDER ARTHROPLASTY	9	57	0.000695451	3.31337	0.287749
1151	REVERSE	2	23	0	3.34016	0.285441
1152	THEORY OF PLANNED BEHAVIOR	2	21	0	2.91831	0.326702
1153	REFLEX	4	37	4.45027e-06	2.86945	0.332265
1154	VOLUNTARY ACTIVATION	9	66	1.4026e-05	3.01944	0.31576
1155	LYMPHEDEMA	3	26	0	2.72892	0.349376
1156	HEIGHT	5	36	5.01337e-06	3.32808	0.286477
1157	WEIGHT	4	29	2.31552e-05	2.93906	0.324396
1158	LOCKING PLATE	6	52	4.71506e-05	3.14473	0.303179
1159	T CELLS	5	45	0.000477539	2.94064	0.324222
1160	ENDURANCE PERFORMANCE	14	94	0.000113236	3.08957	0.308592
1161	COPD	4	27	0.000220814	2.92461	0.325998
1162	BOWLING	2	18	0	3.97321	0.239962
1163	ADHERENCE	4	38	0	2.70659	0.352258
1164	TIMING	4	29	0.000694528	3.37956	0.282113
1165	STEROIDS	2	17	0	2.9824	0.319682
1166	EXERCISE DURATION	1	12	0	4.00184	0.238245
1167	COUNTER MOVEMENT JUMP	1	12	0	4.39926	0.216722
1168	VISUAL FEEDBACK	5	38	1.89924e-06	3.16154	0.301567
1169	RESPIRATORY MECHANICS	6	48	0.000621351	2.93302	0.325064
1170	MINIMALLY CONSCIOUS STATE	5	44	8.36467e-08	2.97872	0.320076
1171	VEGETATIVE STATE	3	31	0	2.97925	0.32002
1172	CROUCH GAIT	1	12	0	3.513	0.271397
1173	ANIMAL MODEL	6	49	1.80879e-05	3.04255	0.313361
1174	SPORT PSYCHOLOGY	8	63	3.2528e-06	3.10927	0.306637
1175	VENOUS THROMBOSIS	1	12	0	2.98266	0.319653
1176	FACTOR ANALYSIS	4	29	0.000477539	2.9627	0.321807
1177	NEUROGENIC	3	26	0	2.97636	0.32033
1178	BLOOD VOLUME	11	83	0.000490668	2.87234	0.331931
1179	OPEN REDUCTION	1	12	0	4.14578	0.229973
1180	PEDAGOGY	3	28	3.10498e-06	3.6995	0.257715
1181	SKILL ACQUISITION	8	53	0.00051487	3.25374	0.293022
1182	PRESCHOOL	4	32	0	2.91279	0.327321
1183	BACK MUSCLES	2	18	0	3.1513	0.302548
1184	LEFT VENTRICULAR HYPERTROPHY	3	24	6.2735e-08	3.80063	0.250858
1185	LEFT VENTRICLE	3	23	0	2.93985	0.324309
1186	AMBULATORY	2	22	0	2.97977	0.319963
1187	MONITORING	19	121	0.000688703	2.62175	0.363657
1188	TRAUMATIC BRAIN INJURIES	1	12	0	2.98266	0.319653
1189	GHRELIN	4	29	4.18234e-08	2.92514	0.32594
1190	BLOOD	3	23	0	2.93276	0.325093
1191	COMPUTER SIMULATION	2	17	0	3.16128	0.301592
1192	NON RAPID EYE MOVEMENT SLEEP	2	17	0.000477539	3.917	0.243406
1193	RAPID EYE MOVEMENT SLEEP	1	12	0	4.91673	0.193913
1194	BODY TEMPERATURE	7	59	2.84483e-06	2.91227	0.32738
1195	TECHNOLOGY	2	18	0	2.89283	0.32958
1196	TELEMEDICINE	2	17	0	2.97662	0.320302
1197	ELBOW FLEXORS	7	50	1.25572e-06	3.24455	0.293852
1198	PERCEPTUAL DISORDERS	2	17	0	2.9824	0.319682
1199	BLOOD LACTATE CONCENTRATION	2	24	0	3.30102	0.288825
1200	DYNAMIC	3	29	3.0046e-05	3.16391	0.301342
1201	ENDURANCE EXERCISE	23	147	0.000104516	2.82243	0.3378
1202	DEVELOPMENTAL COORDINATION DISORDER	3	25	0.00190903	3.27449	0.291165
1203	CARBON DIOXIDE OUTPUT	3	25	0	3.29025	0.28977
1204	ACROMIOCLAVICULAR	4	34	1.87519e-05	3.31915	0.287248
1205	CORACOCLAVICULAR	2	18	0	3.69845	0.257789
1206	EXTERNAL FIXATION	8	53	0.000522855	3.13817	0.303814
1207	CLINICAL TRIAL	3	25	0	2.71395	0.351303
1208	SITUATIONAL VARIABLES	3	29	0	3.31862	0.287293
1209	CYCLE LENGTH	4	31	0.000191973	3.34384	0.285127
1210	CYCLE RATE	3	26	0	4.20935	0.2265
1211	ANKLE SPRAIN	12	99	0.000240642	2.79538	0.34107
1212	MUSCLE ATROPHY	14	103	0.00022584	3.08589	0.30896
1213	ACTIN	1	12	0	4.43341	0.215053
1214	MYOSIN	3	23	0.000477539	3.43367	0.277667
1215	SWAY	2	22	0	3.29708	0.28917
1216	PLATE	4	30	1.38316e-05	3.14972	0.302699
1217	DRUG THERAPY	1	12	0	2.98266	0.319653
1218	CO CONTRACTION	4	38	8.54714e-07	3.02364	0.315321
1219	ACID BASE BALANCE	5	40	0.000309657	2.89598	0.329221
1220	MEDIAL COLLATERAL LIGAMENT	8	67	0.00167984	3.07749	0.309804
1221	BICEPS	6	43	1.55036e-05	3.29104	0.289701
1222	FEMUR FRACTURE	2	24	1.24474e-07	4.10638	0.23218
1223	PROPIONIBACTERIUM ACNES	2	20	0	3.31889	0.287271
1224	FOREFOOT	3	22	0.000477539	3.21145	0.296881
1225	REARFOOT	1	12	0	4.21119	0.226401
1226	HIGH INTENSITY RUNNING	4	31	0	3.22143	0.295961
1227	DELIVERY OF HEALTH CARE	1	12	0	2.98266	0.319653
1228	FRACTURE HEALING	4	32	0.000326677	3.17678	0.300121
1229	OBSTACLE	1	12	0	3.29025	0.28977
1230	ACUTE LUNG INJURY	5	37	0.0013402	3.5222	0.270689
1231	IGA	4	32	1.26348e-06	2.91962	0.326555
1232	RESPIRATORY EXCHANGE RATIO	10	80	5.32313e-06	2.89257	0.32961
1233	OXYGEN DELIVERY	3	35	0	2.90806	0.327853
1234	ENDOTHELIUM DERIVED RELAXING FACTOR	5	36	4.53794e-06	3.79222	0.251414
1235	MICRODIALYSIS	9	70	0.00021096	3.27975	0.290699
1236	SEDENTARY LIFESTYLE	4	38	2.89888e-07	2.70712	0.352189
1237	DOPAMINE	7	50	5.72401e-05	2.89283	0.32958
1238	BICEPS TENDON	5	39	5.3721e-05	3.1295	0.304655
1239	METHODS	2	17	0	2.90229	0.328506
1240	DOPPLER	6	42	0.000420803	2.71815	0.35076
1241	INJURY SURVEILLANCE	2	18	0.000477539	3.44234	0.276968
1242	MECHANICAL LOADING	3	27	0	2.93722	0.324599
1243	JOINT KINETICS	3	29	5.00936e-06	3.12845	0.304758
1244	EXERCISE PHYSIOLOGY	10	70	1.7588e-06	3.14789	0.302876
1245	JUMPER&#39;S KNEE	5	37	0.000478301	3.5918	0.265443
1246	ADENOSINE	7	52	1.28239e-05	3.58445	0.265987
1247	INACTIVITY	5	45	0	2.87943	0.331113
1248	PREBREATHE	8	60	7.39853e-05	2.9317	0.32521
1249	PREOXYGENATION	8	63	7.39853e-05	2.9317	0.32521
1250	PATIENT EDUCATION	1	11	0	2.98266	0.319653
1251	ANKLE INJURIES	8	73	2.71868e-06	2.89204	0.32967
1252	CLINICAL	5	53	0	1	0.00125219
1253	COMMUNITY	5	53	0	1	0.00125219
1254	PRACTICE	6	43	4.01956e-06	3.4166	0.279055
1255	WINGATE	7	46	1.39237e-05	3.14841	0.302825
1256	CORPORATE	5	53	0	1	0.00125219
1257	STALENESS	3	22	3.62806e-05	2.93958	0.324338
1258	BEHAVIOR CHANGE	3	26	0	2.91805	0.326732
1259	COMMERCIAL	5	53	0	1	0.00125219
1260	CHONDROMALACIA	3	29	0	3.26504	0.292008
1261	TRAINING INTENSITY	1	11	0	4.24481	0.224608
1262	TRAINING VOLUME	4	32	0.000477539	3.24507	0.293805
1263	FUTURE PROGRAMS	5	53	0	1	0.00125219
1264	CENTER OF GRAVITY	2	16	0	3.61282	0.263899
1265	OXYGEN SATURATION	6	38	9.81954e-07	2.89992	0.328774
1266	STATIC	2	16	6.97056e-08	3.57972	0.266339
1267	POLICY	5	40	6.39587e-05	2.8923	0.32964
1268	RELATIVE PHASE	2	16	0	3.28106	0.290582
1269	ARTERIAL BLOOD PRESSURE	3	24	4.0232e-05	3.38403	0.281741
1270	METHACHOLINE	6	42	0.000244138	3.66614	0.26006
1271	ALTITUDE SICKNESS	4	34	8.41575e-05	3.68164	0.258966
1272	CT	2	17	0	3.31022	0.288023
1273	RUGBY	18	124	0.000164998	2.91227	0.32738
1274	NEUROCOGNITIVE TESTING	2	18	0	3.87339	0.246146
1275	ATTENTIONAL FOCUS	2	19	0	3.73076	0.255556
1276	ZERO GRAVITY	2	17	0	3.35829	0.2839
1277	LONGITUDINAL	5	45	1.80837e-07	2.88442	0.33054
1278	ANABOLIC STEROIDS	2	16	0	3.25059	0.293306
1279	HEMISPATIAL NEGLECT	2	17	0	2.97977	0.319963
1280	FORCE PLATE	5	35	1.46382e-08	3.10901	0.306663
1281	STANCE	2	16	0	3.36722	0.283147
1282	CROSS SECTIONAL AREA	6	41	7.57234e-07	3.04702	0.312902
1283	IMMUNOGLOBULIN A	3	25	0	2.94116	0.324164
1284	SLEEP DEPRIVATION	5	39	0.000484744	3.15787	0.301918
1285	CHRONIC EXERTIONAL COMPARTMENT SYNDROME	1	11	0	5.41161	0.17618
1286	POSITION SENSE	1	11	0	3.40977	0.279614
1287	IMPULSE	5	37	1.98246e-06	3.14184	0.303458
1288	TOTAL PERIPHERAL RESISTANCE	1	11	0	3.7959	0.25117
1289	TAPER	2	18	0	3.24008	0.294257
1290	PROSTHETICS	2	16	0	3.28658	0.290095
1291	REFLEX SYMPATHETIC DYSTROPHY	1	11	0	2.98266	0.319653
1292	WRESTLING	6	48	9.50577e-06	3.33202	0.286138
1293	TISSUE ENGINEERING	11	86	0.000996682	3.07539	0.310016
1294	REGENERATION	8	53	5.75186e-05	2.82664	0.337298
1295	DISUSE	4	26	0.000477539	2.9317	0.32521
1296	ACTIVITY	7	55	0.000488809	2.70108	0.352977
1297	PATELLOFEMORAL PAIN	11	83	0.00047857	2.7741	0.343686
1298	MUSCLE THICKNESS	5	39	7.35348e-06	3.3554	0.284145
1299	JUMPING	19	135	6.83274e-05	2.65642	0.358911
1300	DYSTONIA	1	11	0	2.98266	0.319653
1301	KAATSU	4	31	6.93119e-07	3.26478	0.292032
1302	HEMODYNAMICS	14	90	0.00105965	2.66982	0.35711
1303	SCOLIOSIS	5	37	4.97691e-06	2.8923	0.32964
1304	HEALTH SERVICES ACCESSIBILITY	1	11	0	2.98266	0.319653
1305	MUSCLE MASS	10	79	1.41936e-05	2.88232	0.330781
1306	DEEP VENOUS THROMBOSIS	1	11	0	3.98082	0.239503
1307	PULMONARY EMBOLISM	4	33	0.00143212	2.98109	0.319822
1308	ANTIVENOM	2	18	0	1.33333	0.000563486
1309	OSTEOPENIA	2	16	0	3.54479	0.268964
1310	ATHLETIC INJURY	7	49	1.67646e-05	2.90229	0.328506
1311	JOINT MOMENTS	9	64	0.000479678	3.1098	0.306585
1312	NERVE BLOCK	3	22	5.55041e-08	2.9782	0.320133
1313	SCAFFOLD	6	46	4.68025e-06	3.24954	0.293401
1314	FRUCTOSE	2	16	0	3.78855	0.251658
1315	VIRTUAL REALITY	5	42	2.27086e-07	2.93013	0.325385
1316	ELECTROCARDIOGRAPHY	2	16	0	3.23877	0.294377
1317	DECOMPRESSION	3	21	2.60002e-07	3.66141	0.260396
1318	EXERCISE INDUCED ASTHMA	2	18	0	2.93486	0.32486
1319	HELMET	4	29	3.23219e-06	3.33649	0.285755
1320	KNEE FUNCTION	3	27	0	2.92094	0.326409
1321	HEALTH RELATED QUALITY OF LIFE	3	23	8.15109e-05	2.72866	0.349409
1322	TREADMILL TEST	3	22	0	2.94773	0.323442
1323	SURVEY	7	50	5.38709e-06	2.8529	0.334192
1324	FEMORAL NECK FRACTURE	3	23	4.48014e-05	3.80536	0.250546
1325	TIBIALIS ANTERIOR	4	31	5.30626e-07	3.16338	0.301392
1326	OXIDATIVE CAPACITY	2	17	0	3.43473	0.277582
1327	NERVOUS SYSTEM DISEASES	1	11	0	2.98266	0.319653
1328	DUCHENNE MUSCULAR DYSTROPHY	3	23	5.22792e-07	3.97111	0.240089
1329	NEUROMUSCULAR DISEASE	7	55	0.00276038	2.97216	0.320783
1330	LOAD CARRIAGE	8	56	2.77157e-05	2.91332	0.327262
1331	ULNAR NERVE	7	54	0.00031	2.96638	0.321408
1332	ANTEROLATERAL LIGAMENT	3	23	2.50042e-06	3.21566	0.296493
1333	GLUTAMINE	4	26	0.0007888	2.94064	0.324222
1334	CAROTID BODY	2	17	0	3.69976	0.257697
1335	RADIOLOGY	4	30	4.00303e-06	3.19779	0.298149
1336	HEALTH CARE	1	11	0	2.98266	0.319653
1337	REPEATED SPRINT ABILITY	8	55	0.000486632	3.14368	0.303281
1338	ARTERIAL STIFFNESS	6	46	0.000479629	2.92356	0.326115
1339	OUTCOMES ASSESSMENT (HEALTH CARE)	1	11	0	2.98266	0.319653
1340	SODIUM NITROPRUSSIDE	2	17	0	3.80063	0.250858
1341	MOVEMENT ANALYSIS	4	27	0	3.0239	0.315294
1342	TRANSFER	3	22	1.01539e-05	3.63909	0.261994
1343	SLAP	5	36	0.000484897	3.31127	0.287931
1344	SUBLUXATION	3	27	0	3.31127	0.287931
1345	CONCURRENT TRAINING	10	74	4.456e-06	3.13659	0.303967
1346	BODY IMAGE	4	32	3.13675e-08	2.91778	0.326761
1347	MUSCLE, SKELETAL, PHYSIOLOGY	2	18	0.000477539	2.94221	0.324048
1348	FORCE PLATFORM	5	35	3.54687e-06	3.11742	0.305836
1349	PROTEIN BREAKDOWN	1	11	0	3.92041	0.243194
1350	PROTEIN SYNTHESIS	7	54	0.000956066	2.92067	0.326438
1351	OVERGROUND	1	11	0	3.54006	0.269323
1352	ACHIEVEMENT	1	11	0	3.61308	0.26388
1353	TURNING	6	41	1.06118e-07	3.17284	0.300494
1354	HEALING	6	48	1.80098e-05	2.89152	0.32973
1355	HEAT BALANCE	5	36	3.9136e-07	3.77174	0.25278
1356	INSURANCE	1	11	0	2.98266	0.319653
1357	FLUID REPLACEMENT	5	41	5.98924e-07	3.68926	0.258431
1358	MUSCLE FUNCTION	15	104	0.000111294	2.55056	0.373807
1359	SHOULDER DISLOCATION	5	33	5.3806e-06	3.45705	0.275789
1360	COPPER	3	21	0	3.87523	0.246029
1361	ZINC	5	31	0.000234407	2.94011	0.32428
1362	ANKLE INSTABILITY	4	26	1.16878e-06	3.40478	0.280023
1363	COMPLEX TRAINING	3	24	0	3.4455	0.276715
1364	VASCULAR RESISTANCE	4	29	4.07851e-07	3.33543	0.285845
1365	SWALLOWING	3	26	0.000198158	2.98004	0.319935
1366	BUBBLE	2	21	0	3.8424	0.248131
1367	SF 36	3	22	1.77228e-07	3.42369	0.278477
1368	PERFORMANCE INDICATORS	4	35	0	3.31705	0.28743
1369	GOLF	10	66	0.000998177	2.93328	0.325035
1370	SCHOOLS	3	24	0	3.29498	0.289355
1371	THORACIC	3	28	0	3.34148	0.285329
1372	CENTRE OF PRESSURE	6	47	0.000954953	3.24192	0.29409
1373	ARTHROSCOPIC REPAIR	5	39	2.77375e-07	3.35855	0.283878
1374	STEP FREQUENCY	1	11	0	4.11794	0.231528
1375	STEP LENGTH	5	34	0.000485938	3.1182	0.305759
1376	MUSCULAR POWER	1	11	0	3.87943	0.245762
1377	EPO	2	16	0	2.94169	0.324106
1378	CENTRAL CHEMORECEPTORS	1	11	0	3.89152	0.244999
1379	LYMPHOCYTE	5	34	0.000209178	2.9409	0.324193
1380	NEUTROPHIL	10	66	0.000326154	2.93249	0.325122
1381	MUSCLE VOLUME	2	23	1.28913e-07	3.29525	0.289332
1382	BLADDER	3	25	0	2.97636	0.32033
1383	TRANSOSSEOUS EQUIVALENT	2	17	0	3.47833	0.274102
1384	GRACILIS	2	18	0	3.30523	0.288458
1385	SEMITENDINOSUS	5	42	0.000197728	3.30365	0.288595
1386	COLD	6	48	0.000328719	2.93118	0.325268
1387	NEUROPHYSIOLOGY	2	18	0	2.96874	0.321152
1388	ACTIGRAPH	5	40	0.00095528	3.29656	0.289216
1389	DIZZINESS	4	26	1.98727e-07	2.96428	0.321636
1390	HYPERGRAVITY	3	25	8.50914e-06	3.44655	0.27663
1391	CONVECTION	1	11	0	3.94195	0.241865
1392	DIFFUSION	2	16	0.000477539	2.94221	0.324048
1393	CREATINE	13	83	3.02551e-05	2.88232	0.330781
1394	CARDIOVASCULAR RISK	5	36	7.1314e-06	2.89362	0.32949
1395	INJURY INCIDENCE	4	31	7.8146e-06	3.25322	0.293069
1396	OPTIMIZATION	6	44	2.65033e-06	3.11216	0.306352
1397	ROWING	12	80	0.00048395	2.741	0.347836
1398	PHYSICAL EXERCISE	14	84	2.61288e-05	2.97583	0.320387
1399	DYNAMIC BALANCE	5	36	0.000491128	3.13134	0.304476
1400	STATIC BALANCE	1	11	0	4.13107	0.230792
1401	ANATOMIC DOUBLE BUNDLE RECONSTRUCTION	1	10	0	3.30602	0.288389
1402	MUSCULOSKELETAL PAIN	1	10	0	2.98266	0.319653
1403	SCREEN TIME	4	26	0	3.14421	0.30323
1404	ADIPOSITY	9	64	4.22033e-07	2.86105	0.333241
1405	WATER ELECTROLYTE IMBALANCE	4	33	0	2.93722	0.324599
1406	HISTOLOGY	7	52	9.03564e-06	2.99501	0.318336
1407	MUSCULOSKELETAL	4	28	9.25976e-07	2.95377	0.32278
1408	REHABILITATION CENTERS	1	10	0	2.98266	0.319653
1409	CRANIOCEREBRAL TRAUMA	2	15	0	2.97951	0.319992
1410	GOAL ORIENTATIONS	2	17	6.02822e-05	3.61203	0.263956
1411	MOTIVATIONAL CLIMATE	5	35	0.000478356	4.15708	0.229348
1412	MUCOSAL IMMUNITY	6	36	0.000477539	2.90097	0.328655
1413	SMOKING	3	25	8.86519e-05	2.91726	0.32682
1414	KNEE LAXITY	1	17	0	3.30602	0.288389
1415	EXTRACELLULAR WATER	2	20	0	4.46152	0.213698
1416	TOTAL BODY WATER	6	38	0.000988487	3.46204	0.275392
1417	OSTEONECROSIS	4	25	0.000434322	3.19911	0.298026
1418	JOINT INSTABILITY	9	68	1.52887e-05	2.80693	0.339665
1419	INTRACELLULAR WATER	2	16	0	4.46152	0.213698
1420	JOINT MOMENT	7	50	0.000486511	2.98687	0.319204
1421	BILATERAL	2	15	0	3.16496	0.301242
1422	UNILATERAL	3	20	1.83725e-06	3.12582	0.305014
1423	PHYSICAL EFFORT	1	10	0	2.98266	0.319653
1424	CENTRIFUGE	2	17	0	3.60205	0.264688
1425	DOGS	5	37	0.000960635	3.51694	0.271093
1426	VOLUME	2	16	0	3.37641	0.282376
1427	PLASMA RENIN ACTIVITY	3	23	6.2735e-08	3.91857	0.243308
1428	NITRIC OXIDE SYNTHASE	5	40	0.000477539	2.93013	0.325385
1429	INSULIN LIKE GROWTH FACTOR I	4	29	0	2.93932	0.324367
1430	AMYOTROPHIC LATERAL SCLEROSIS	2	15	0.000217129	2.98188	0.319738
1431	HIV	4	32	0.000506958	2.7284	0.349443
1432	DEEP BRAIN STIMULATION	1	10	0	3.60914	0.264168
1433	KNEE SURGERY	4	30	0	2.90754	0.327913
1434	ARGININE VASOPRESSIN	10	68	0.000676199	2.93512	0.324831
1435	VESTIBULAR DISEASES	2	15	0	2.96795	0.321238
1436	ELECTROLYTES	7	52	1.15014e-07	2.93643	0.324686
1437	SITTING	8	60	3.04229e-05	2.87576	0.331537
1438	LIFE EXPECTANCY	3	26	0	2.97583	0.320387
1439	FUNCTIONAL	1	10	0	2.98266	0.319653
1440	PHYSICAL ACTIVITY ASSESSMENT	3	26	6.52899e-08	3.48437	0.273627
1441	AVULSION FRACTURE	1	10	0	3.79459	0.251257
1442	HEAT EXHAUSTION	4	29	3.13675e-08	2.93801	0.324512
1443	HEAT STROKE	6	40	4.61898e-05	2.93039	0.325355
1444	MICE	2	15	0	2.94247	0.324019
1445	SLEEP APNEA SYNDROMES	3	20	2.21261e-05	2.96795	0.321238
1446	LIVER	5	37	1.14569e-06	2.92409	0.326057
1447	RASCH ANALYSIS	7	52	1.3636e-07	2.969	0.321124
1448	SINGLE ROW	2	17	0	4.12004	0.23141
1449	WHIPLASH	6	38	6.7368e-06	3.12818	0.304783
1450	VALIDATION STUDIES	4	27	0	2.98188	0.319738
1451	TENDON REPAIR	1	10	0	4.56738	0.208745
1452	TENDON RUPTURE	3	20	0.000477818	3.56764	0.267241
1453	NEUROMUSCULAR FATIGUE	6	37	8.57206e-06	3.09456	0.308095
1454	ENJOYMENT	3	24	0.000368644	3.3139	0.287703
1455	MUSCULOSKELETAL MODEL	2	15	0	3.05227	0.312364
1456	RESTING METABOLIC RATE	2	16	0	3.40898	0.279678
1457	ISOMETRIC EXERCISE	4	28	8.75516e-06	3.04781	0.312821
1458	REFERENCE STANDARDS	3	22	0	2.97636	0.32033
1459	SPINAL CORD DISEASES	2	15	0	2.97662	0.320302
1460	LIFTING	6	40	0.000477539	2.83031	0.33686
1461	CONCENTRIC CONTRACTION	1	10	0	4.09089	0.233059
1462	ECCENTRIC CONTRACTION	3	22	0.000477539	3.09115	0.308435
1463	VASCULAR CONDUCTANCE	4	25	4.64294e-07	2.93696	0.324628
1464	SURFACE EMG	6	44	7.06115e-07	3.08169	0.309382
1465	PULSE WAVE VELOCITY	4	29	0.000477539	2.93354	0.325006
1466	DOUBLY LABELED WATER	4	35	0.000477539	3.28631	0.290118
1467	KNEE REPLACEMENT	2	16	0	3.32966	0.286341
1468	EATING DISORDERS	8	57	9.10236e-06	2.86604	0.332661
1469	TRAINING LOAD	10	67	2.68031e-06	3.11663	0.305914
1470	ANOREXIA	1	10	0	1	0.000250438
1471	BULIMIA	1	10	0	1	0.000250438
1472	VITAMIN C	3	28	0	2.94221	0.324048
1473	VITAMIN E	6	43	5.14757e-07	2.93853	0.324454
1474	GOALS	4	30	2.00504e-06	2.96638	0.321408
1475	COGNITIVE FUNCTION	4	29	0	2.89756	0.329042
1476	REFEREES	2	15	0	3.29419	0.289424
1477	HANDICAP	1	10	0	3.56265	0.267615
1478	KNEE ARTHROPLASTY	8	58	4.18206e-05	2.95981	0.322121
1479	STRESS FRACTURE	11	75	0.00148145	3.14421	0.30323
1480	ANOREXIA NERVOSA	1	10	0	1	0.000250438
1481	BULIMIA NERVOSA	1	10	0	1	0.000250438
1482	PULMONARY VASCULAR RESISTANCE	8	52	0.00143546	3.66404	0.26021
1483	COMPUTER NAVIGATION	2	17	0	3.43499	0.277561
1484	CYCLE ERGOMETRY	9	58	1.15554e-05	2.79511	0.341102
1485	INCLUSION	2	21	0	3.53822	0.269463
1486	RECTAL TEMPERATURE	10	65	0.000403174	2.91122	0.327498
1487	TRANSVERSE RELAXATION TIME	1	12	0	3.31048	0.288
1488	MULTIPLE TRAUMA	1	10	0	2.98266	0.319653
1489	MULTIDIRECTIONAL INSTABILITY	2	16	2.69605e-06	3.36249	0.283545
1490	CORONOID	2	15	0	3.38088	0.282003
1491	TACTICS	4	25	7.4788e-07	3.38482	0.281675
1492	NEUROLOGIC DISORDERS	1	10	0	2.98266	0.319653
1493	BRACES	2	16	0	2.93302	0.325064
1494	CLINICAL TRIALS	1	10	0	2.98266	0.319653
1495	APPETITE	4	30	1.88205e-07	2.94169	0.324106
1496	SPINAL DYSRAPHISM	1	10	0	2.98266	0.319653
1497	FORCED OSCILLATIONS	2	17	5.55864e-06	3.92304	0.243031
1498	FATTY INFILTRATION	4	26	2.00382e-06	3.28001	0.290675
1499	LEAN BODY MASS	3	20	1.00951e-06	3.27922	0.290745
1500	NEUROMUSCULAR TRAINING	3	20	5.46065e-06	3.26977	0.291586
1501	OPEN FRACTURE	2	18	0	3.69609	0.257954
1502	VIBROACOUSTIC DISEASE	5	44	0	3.62464	0.263038
1503	NEUROPSYCHOLOGICAL TESTING	1	10	0	3.92488	0.242917
1504	COMPLICATION	11	84	0.000545486	3.10139	0.307416
1505	CHRONIC	3	20	0.000477539	2.72866	0.349409
1506	MENISCUS REPAIR	3	24	3.54752e-07	3.6249	0.263019
1507	QUALITY OF HEALTH CARE	1	10	0	2.98266	0.319653
1508	MITOCHONDRIAL BIOGENESIS	5	36	0.000478681	2.93197	0.32518
1509	PGC 1 ALPHA	5	35	1.13058e-06	2.93144	0.325239
1510	CIRCADIAN RHYTHMS	4	31	3.86577e-06	3.15892	0.301818
1511	MUSCULAR ATROPHY	1	10	0	2.98266	0.319653
1512	YOUNG CHILDREN	1	10	0	3.32256	0.286953
1513	RECTUS FEMORIS	3	32	0	3.1647	0.301267
1514	REHABILITATION OUTCOME	1	10	0	2.98266	0.319653
1515	ENDOTHELIAL FUNCTION	10	71	0.000588461	2.91568	0.326997
1516	AUGMENTATION	4	27	5.16456e-05	3.09745	0.307807
1517	GROIN PAIN	6	39	0.00191174	3.16391	0.301342
1518	OSTEITIS PUBIS	1	10	0	4.16365	0.228986
1519	COMPUTERS	1	10	0	2.98266	0.319653
1520	VO2MAX	8	52	9.89234e-06	2.86341	0.332966
1521	DISTAL RADIUS	1	10	0	3.46388	0.275246
1522	STAGES OF CHANGE	3	25	0	2.91805	0.326732
1523	URINE	3	23	2.19573e-07	2.94142	0.324135
1524	FATTY ACIDS	2	17	0	2.94116	0.324164
1525	SOFTBALL	3	21	0	3.14368	0.303281
1526	KNEE BIOMECHANICS	1	11	0	3.30602	0.288389
1527	EXTENSOR DIGITORUM LONGUS	1	10	0	4.16233	0.229059
1528	GLENOID COMPONENT	1	10	0	4.24166	0.224775
1529	PITCHER	3	24	0	3.30785	0.288229
1530	HYPOBARIC HYPOXIA	6	47	0.000202335	2.91805	0.326732
1531	METABOLIC RATE	4	34	0	3.17494	0.300295
1532	MYOD	1	10	0	1	0.000250438
1533	MYOGENIN	1	10	0	1	0.000250438
1534	ACTIVATION	4	30	0	3.01629	0.31609
1535	PSYCHOLOGICAL	3	22	0	2.95246	0.322924
1536	RETURN TO SPORT	6	50	3.38047e-06	2.88705	0.33024
1537	LATERAL COLLATERAL LIGAMENT	3	26	1.54462e-06	4.07276	0.234096
1538	DOSE RESPONSE	2	18	0	2.91831	0.326702
1539	PROPORTIONALITY	3	24	0	3.44182	0.27701
1540	MACROPHAGES	2	15	0	2.94247	0.324019
1541	FUNCTIONAL CAPACITY	4	27	0	2.88758	0.33018
1542	INTERMITTENT CLAUDICATION	2	15	0	2.87812	0.331264
1543	DEBRIDEMENT	3	25	0	3.2456	0.293757
1544	ENDOTHELIAL NITRIC OXIDE SYNTHASE	4	25	1.36042e-06	3.80037	0.250875
1545	CONSUMER PARTICIPATION	1	10	0	2.98266	0.319653
1546	HUNGER	2	16	0	2.94247	0.324019
1547	B CELLS	1	10	0	3.94037	0.241961
1548	STRETCH REFLEX	5	43	2.38214e-06	3.1182	0.305759
1549	SEROTONIN	7	46	3.52316e-05	3.45994	0.275559
1550	FRAILTY	3	20	0	3.16759	0.300992
1551	GENE EXPRESSION	8	51	3.09922e-06	2.89519	0.329311
1552	LATERAL MENISCUS	5	38	5.05057e-05	3.21408	0.296638
1553	MEDIAL MENISCUS	8	54	0.000546051	3.13922	0.303712
1554	DIURESIS	1	10	0	1	0.000250438
1555	NATRIURESIS	1	10	0	1	0.000250438
1556	PERCEIVED COMPETENCE	1	10	0	3.61308	0.26388
1557	DELIBERATE PRACTICE	1	10	0	3.93197	0.242479
1558	NEEDS ASSESSMENT	1	10	0	2.98266	0.319653
1559	IMMUNOGLOBULINS	2	15	0	2.94169	0.324106
1560	ROOT TEAR	3	22	1.04907e-06	3.71369	0.256731
1561	HYPOGLYCEMIA	4	26	4.37606e-07	2.9388	0.324425
1562	TRANSTIBIAL AMPUTEE	2	15	0	3.12871	0.304732
1563	SPORTS INJURY PREVENTION	3	26	0	3.42474	0.278391
1564	NEUROMUSCULAR	9	76	0.000477539	2.72656	0.349679
1565	THREE DIMENSIONAL	2	19	0	3.16732	0.301017
1566	SHOULDER JOINT	6	45	0	2.81639	0.338525
1567	FUNCTIONAL INDEPENDENCE MEASURE	1	10	0	2.98266	0.319653
1568	MACROPHAGE	2	16	0	3.53375	0.269803
1569	COCONTRACTION	1	15	0	3.16522	0.301217
1570	DOUBLE POLING	2	15	0.000477539	4.20935	0.2265
1571	CLOSED KINETIC CHAIN	2	18	0.000477539	3.1647	0.301267
1572	OPEN KINETIC CHAIN	1	10	0	4.16443	0.228943
1573	CARDIAC REHABILITATION	5	38	2.32073e-06	2.91043	0.327587
1574	SEX DIFFERENCES	6	40	2.80274e-06	2.72235	0.350218
1575	CYSTIC FIBROSIS	3	20	2.56446e-05	2.91043	0.327587
1576	IMPEDANCE CARDIOGRAPHY	1	10	0	3.7959	0.25117
1577	TRANSTHEORETICAL MODEL	4	31	2.49441e-05	2.91752	0.326791
1578	LIPOXMAX	5	30	2.35261e-06	2.91148	0.327469
1579	COHORT STUDIES	2	15	0	2.96533	0.321522
1580	SCAPULAR NOTCHING	1	10	0	4.67061	0.204132
1581	CHEMORECEPTORS	3	20	0	3.69924	0.257734
1582	DOWN SYNDROME	3	29	0	2.7016	0.352909
1583	LIPOLYSIS	5	38	2.66963e-07	2.93801	0.324512
1584	RADIAL HEAD	3	26	0	3.36853	0.283037
1585	ARTERIAL OXYGEN SATURATION	3	20	0	3.33333	0.286026
1586	MOTION SICKNESS	6	41	0.00238631	4.15524	0.22945
1587	VECTION	1	9	0	5.15498	0.184951
1588	STANDING	5	38	6.63829e-07	3.25637	0.292786
1589	BALLET	1	9	0	3.78881	0.251641
1590	DANCE	6	41	0.000477539	2.78907	0.341841
1591	MPFL	6	37	3.74163e-06	3.25558	0.292857
1592	QUADRICEPS MUSCLE	4	29	0	2.84056	0.335645
1593	ANTICIPATORY POSTURAL ADJUSTMENTS	5	37	1.55428e-06	3.11269	0.306301
1594	VITAMIN D	3	22	2.02905e-07	3.47308	0.274517
1595	MECHANICAL WORK	2	17	0	3.16548	0.301192
1596	ARTHROSCOPIC ROTATOR CUFF REPAIR	3	21	0	3.35908	0.283834
1597	ENERGY	8	51	3.5744e-05	2.77935	0.343036
1598	LUMBOSACRAL REGION	2	14	0	2.89651	0.329162
1599	WELL BEING	2	17	0	2.91831	0.326702
1600	ANTIBIOTICS	1	9	0	3.70081	0.257624
1601	CYCLIC LOADING	1	9	0	3.18203	0.299626
1602	EXTERNAL FIXATOR	1	10	0	3.46388	0.275246
1603	SPIROMETRY	2	15	0	2.93486	0.32486
1604	URINE SPECIFIC GRAVITY	4	30	4.5099e-07	3.75046	0.254214
1605	KICKING	2	15	0	3.11479	0.306094
1606	SUDDEN CARDIAC DEATH	7	53	0.000208692	2.89414	0.32943
1607	LABRAL TEAR	5	35	2.90417e-05	3.3512	0.284501
1608	PRECISION	4	26	0.000477539	3.29577	0.289285
1609	TRAPEZIUS MUSCLE	1	11	0	3.16522	0.301217
1610	PHYSICAL EXERTION	3	22	0	2.71263	0.351473
1611	BONE LOSS	6	42	2.22983e-05	3.26977	0.291586
1612	CHRONIC OBSTRUCTIVE PULMONARY DISEASE	7	48	0.00125038	2.90701	0.327972
1613	PULMONARY REHABILITATION	2	14	9.41026e-08	3.90623	0.244077
1614	POSTERIOR CRUCIATE LIGAMENT (PCL)	3	20	0	3.08878	0.308671
1615	INJECTIONS, EPIDURAL	1	9	0	2.98266	0.319653
1616	REVERSE TOTAL SHOULDER ARTHROPLASTY	5	33	0.000365559	3.32493	0.286749
1617	GROIN	8	61	0.000478311	2.88075	0.330962
1618	SPINAL CORD	2	17	0	2.96585	0.321465
1619	PERSONS WITH DISABILITY	3	26	0	2.96034	0.322064
1620	POSTOPERATIVE COMPLICATIONS	1	9	0	2.98266	0.319653
1621	SIT TO STAND	8	61	6.19727e-08	2.81508	0.338683
1622	LOCOMOTOR	1	9	0	1.5	0.000333918
1623	OBJECT CONTROL	2	14	1.2547e-07	1	0.000500877
1624	POWER TRAINING	2	14	0.000477539	3.42317	0.278519
1625	OXIDATIVE METABOLISM	4	25	0.000185854	2.92908	0.325501
1626	HYPOXIC PULMONARY VASOCONSTRICTION	6	44	4.79659e-06	3.66457	0.260172
1627	MUSCULAR ENDURANCE	5	35	3.85248e-07	3.22564	0.295575
1628	LEISURE TIME	1	9	0	3.32256	0.286953
1629	BRACE	6	36	9.05675e-07	2.82532	0.337455
1630	PERIPHERAL NEUROPATHIES	1	9	0	2.98266	0.319653
1631	KODOKAN	3	24	0	4.12661	0.231042
1632	PEERS	1	9	0	4.08406	0.233449
1633	VASCULAR OCCLUSION	6	36	2.07346e-05	3.11085	0.306482
1634	MODEL	5	33	2.00371e-06	3.11742	0.305836
1635	OBSTACLE AVOIDANCE	2	16	0	3.28737	0.290025
1636	COMPUTER ASSISTED	2	15	0	3.62333	0.263134
1637	DELTA EFFICIENCY	1	9	0	4.24192	0.224761
1638	GROSS EFFICIENCY	4	25	0.000954953	3.24219	0.294067
1639	FLOW CYTOMETRY	2	15	0	2.94247	0.324019
1640	PROXIMAL HUMERUS FRACTURE	4	29	2.6308e-05	3.36065	0.2837
1641	ASSISTIVE DEVICES	2	15	0	2.9493	0.323269
1642	SPORTS INJURY	8	50	3.65015e-05	3.04859	0.31274
1643	DIETARY SUPPLEMENTS	3	19	0	2.94116	0.324164
1644	L ARGININE	2	17	0	3.80063	0.250858
1645	HAMSTRING TENDON GRAFT	3	22	0	3.30365	0.288595
1646	PATELLAR TENDON GRAFT	3	26	0	3.30365	0.288595
1647	PLATELETS	6	37	0.000293934	2.93775	0.324541
1648	TRANSLATION	3	20	1.88842e-06	3.31206	0.287863
1649	APOPTOSIS	7	46	6.18316e-06	2.90229	0.328506
1650	JOINT REPLACEMENT	3	26	0	2.96165	0.321921
1651	STRETCH	5	30	3.04348e-06	2.88048	0.330993
1652	KNEE ADDUCTION MOMENT	4	36	1.34468e-07	3.21592	0.296469
1653	ERYTHROPOIESIS	3	20	0	3.70948	0.257022
1654	CADAVER	3	21	0	2.88705	0.33024
1655	RELATIVE AGE EFFECT	3	22	0.000478379	3.32072	0.287112
1656	BLADDER, NEUROGENIC	2	14	0	2.97662	0.320302
1657	PATIENT SPECIFIC INSTRUMENTATION	1	10	0	3.65774	0.260658
1658	AEROBIC METABOLISM	1	9	0	3.93407	0.242349
1659	ANAEROBIC METABOLISM	3	21	0.000477539	2.93433	0.324918
1660	METHODOLOGY	4	25	0	2.6974	0.353458
1661	COMMUNITY PARTICIPATION	2	16	0	2.97662	0.320302
1662	WATER	3	24	3.44657e-05	2.72708	0.349611
1663	STABILOMETRY	1	9	0	3.34542	0.284992
1664	PLASMA	1	9	0	2.94274	0.32399
1665	TOUCH	2	16	0	2.97872	0.320076
1666	YOUTH SPORT	6	36	0.000911972	3.28579	0.290164
1667	ALZHEIMER&#39;S DISEASE	1	9	0	2.94274	0.32399
1668	ANATOMICAL	4	31	0	3.28001	0.290675
1669	MODERATE TO VIGOROUS PHYSICAL ACTIVITY	1	10	0	3.68689	0.258597
1670	STUDENTS	4	25	0	2.87549	0.331567
1671	MILITARY	6	42	1.8031e-05	2.89178	0.3297
1672	SKIN MICROCIRCULATION	1	9	0	3.91017	0.243831
1673	TREADMILL WALKING	2	16	0	3.28973	0.289817
1674	KATA	3	24	0	4.12661	0.231042
1675	TRICEPS SURAE	3	24	4.78215e-06	3.15104	0.302573
1676	CORE	1	11	0	3.16522	0.301217
1677	NITROPRUSSIDE	4	26	0	3.86288	0.246815
1678	FALL RISK	6	40	2.40437e-05	3.01629	0.31609
1679	SKELETALLY IMMATURE	4	37	0	3.09036	0.308514
1680	PATELLOFEMORAL INSTABILITY	3	23	6.2735e-08	4.07959	0.233704
1681	RECTUS ABDOMINIS	4	32	0.000477853	3.16312	0.301417
1682	EXPERT OPINIONS	5	45	0	1	0.00125219
1683	SUPPLEMENT	5	34	0	2.89966	0.328804
1684	PATIENT SPECIFIC INSTRUMENTS	1	10	0	3.65774	0.260658
1685	COUNTERMEASURES	5	31	1.64636e-05	2.93617	0.324715
1686	NORMOBARIC HYPOXIA	2	14	0	3.89546	0.244751
1687	LIFE SATISFACTION	3	24	0	2.97557	0.320415
1688	VASCULAR REMODELING	1	9	0	4.61912	0.206407
1689	GAIT INITIATION	5	30	1.69532e-06	3.11321	0.306249
1690	BATTING	4	25	0.000167108	3.18046	0.299774
1691	DIABETIC FOOT	3	20	5.05379e-06	2.90176	0.328566
1692	VASTUS LATERALIS MUSCLE	2	17	0	3.37983	0.282091
1693	SPATIOTEMPORAL	1	9	0	3.29025	0.28977
1694	HAMSTRING GRAFT	3	25	5.90447e-08	3.30313	0.288641
1695	IMPINGEMENT SYNDROME	1	9	0	3.36538	0.283302
1696	PERFUSION	3	19	0.000477539	3.52876	0.270185
1697	CANOE	1	9	0	4.05595	0.235067
1698	KAYAK	3	19	0.000477539	3.05621	0.311961
1699	TEAR	5	37	6.21325e-06	3.24796	0.293543
1700	BIOENERGETICS	4	26	1.18058e-05	3.05464	0.312122
1701	SYMPATHETIC NERVE ACTIVITY	1	9	0	3.48857	0.273298
1702	WORKERS&#39; COMPENSATION	3	21	0	2.97636	0.32033
1703	ENERGETICS	6	44	7.49678e-07	3.10691	0.30687
1704	TRACK AND FIELD	4	30	5.35099e-05	3.14972	0.302699
1705	PATELLAR TENDINOPATHY	5	35	7.32932e-05	3.11085	0.306482
1706	OCD	2	17	0	3.26845	0.291703
1707	FATTY DEGENERATION	2	15	0	3.47833	0.274102
1708	SUDDEN INFANT DEATH SYNDROME	1	9	0	4.41555	0.215923
1709	TRANSITION	2	17	0	3.15971	0.301743
1710	NORMOXIA	1	9	0	3.71106	0.256913
1711	PEDOMETERS	3	22	0	3.20541	0.29744
1712	HYPERCAPNIC VENTILATORY RESPONSE	1	9	0	3.93538	0.242268
1713	HYPOXIC VENTILATORY RESPONSE	3	19	0.000477539	2.93564	0.324773
1714	ENDOTHELIN 1	2	15	0	2.93302	0.325064
1715	REVIEW LITERATURE	1	9	0	2.98266	0.319653
1716	VENTROLATERAL MEDULLA	1	9	0	3.89152	0.244999
1717	SYNERGY	9	69	0.000506791	3.11006	0.306559
1718	AGREEMENT	1	9	0	3.32072	0.287112
1719	PATELLAR RESURFACING	1	10	0	3.65774	0.260658
1720	FEMORAL NERVE	1	9	0	2.98266	0.319653
1721	MEAN POWER FREQUENCY	1	14	0	3.16522	0.301217
1722	REMPLISSAGE	5	33	4.63069e-06	3.32099	0.287089
1723	MENISCAL TRANSPLANTATION	3	21	1.38991e-05	3.7368	0.255143
1724	BIOIMPEDANCE	1	9	0	3.48726	0.2734
1725	EARTHQUAKE	1	9	0	2.98266	0.319653
1726	INPATIENT	1	9	0	2.98266	0.319653
1727	DIETARY INTAKE	1	9	0	3.32256	0.286953
1728	POPLITEOFIBULAR LIGAMENT	4	30	4.39145e-07	4.08012	0.233674
1729	ARM SWING	2	14	0	3.27423	0.291188
1730	COOLING	6	39	0.000121219	2.92855	0.32556
1731	HEADACHE	4	25	0.000636876	2.95823	0.322293
1732	RECOMMENDATIONS	2	14	0	2.91831	0.326702
1733	AUTONOMIC	2	14	0	4.37063	0.218142
1734	ENDOCRINE	4	30	7.51092e-08	2.92067	0.326438
1735	RETEAR	5	35	2.77375e-07	3.35855	0.283878
1736	ATTITUDES	3	19	0.000477539	2.91778	0.326761
1737	MUSCLE BLOOD FLOW	4	25	1.13564e-06	2.9367	0.324657
1738	ACCIDENT	2	14	5.49962e-06	3.32388	0.286839
1739	INTERMITTENT	5	33	0.00047854	2.88758	0.33018
1740	ORTHOPEDICS	1	9	0	2.98266	0.319653
1741	INTERTROCHANTERIC	1	9	0	3.46388	0.275246
1742	FEMORAL COMPONENT ROTATION	1	10	0	3.65774	0.260658
1743	LOW BACK	4	34	0	3.03993	0.313632
1744	GLUCOSE TRANSPORT	5	32	3.3343e-05	2.9317	0.32521
1745	ACHIEVEMENT GOAL THEORY	2	16	0	3.61098	0.264033
1746	SEDENTARY TIME	1	9	0	3.32256	0.286953
1747	CHRONIC HYPOXIA	3	22	5.42866e-08	3.7234	0.256061
1748	ARCH	1	9	0	3.70292	0.257478
1749	CROSS SECTIONAL STUDIES	2	14	0	2.98056	0.319879
1750	FUNCTIONAL ABILITY	3	19	0	2.92094	0.326409
1751	MOTOR UNIT RECRUITMENT	2	20	0	3.08616	0.308934
1752	ANKLE FOOT ORTHOSIS	3	19	0	3.23877	0.294377
1753	HEAT LOSS	3	21	6.05657e-06	3.56711	0.26728
1754	HYPOBARIA	1	9	0	3.71106	0.256913
1755	ATTRIBUTIONS	1	9	0	3.61308	0.26388
1756	HEART DISEASE	1	9	0	2.94274	0.32399
1757	TISSUE DOPPLER IMAGING	1	9	0	3.80168	0.250789
1758	REDUNDANCY	1	9	0	4.1098	0.231987
1759	ENDOTOXIN	2	15	2.97991e-07	4.46362	0.213598
1760	SEPSIS	6	38	0.000646356	3.60678	0.264341
1761	RADIOGRAPHY	5	39	0	2.87182	0.331992
1762	CARBON DIOXIDE PRODUCTION	3	23	8.55478e-08	3.33333	0.286026
1763	HYDROSTATIC WEIGHING	3	21	0	3.4849	0.273586
1764	BREATHING EXERCISES	3	19	0	2.96375	0.321693
1765	VALIDITY OF RESULTS	1	9	0	2.98266	0.319653
1766	MEASUREMENT ERROR	2	14	0	3.31994	0.28718
1767	WEIGHT MANAGEMENT	2	14	0	2.92566	0.325881
1768	COACHES	2	14	0	3.24954	0.293401
1769	OXYGEN DEFICIT	3	22	7.93224e-06	3.34437	0.285082
1770	VIDEO GAMES	2	17	0	2.72918	0.349342
1771	EGO DEPLETION	3	24	0	3.24061	0.29421
1772	SELF CONTROL	4	28	4.68432e-07	3.23352	0.294855
1773	PATELLAR TRACKING	2	18	1.16667e-06	3.65353	0.260958
1774	MYOCARDIAL INFARCTION	3	20	0	2.72656	0.349679
1775	HINDLIMB SUSPENSION	3	19	3.28612e-08	3.64539	0.261541
1776	SWEAT	5	34	4.39312e-07	2.93013	0.325385
1777	HIP ARTHROPLASTY	3	22	0	2.96612	0.321437
1778	WEIGHT GAIN	2	14	0	3.43394	0.277646
1779	HYPERTONIA	2	15	0	3.4032	0.280153
1780	FINGER	5	35	0.00047796	3.32467	0.286771
1781	COMMUNITY INTEGRATION	2	15	0	2.97951	0.319992
1782	ORTHOSIS	3	21	0	2.94668	0.323557
1783	HILL SACHS	5	37	1.56838e-07	3.32125	0.287066
1784	HOME CARE SERVICES	1	9	0	2.98266	0.319653
1785	PLATE FIXATION	2	15	0	3.15051	0.302623
1786	DELAYED UNION	2	15	0	4.1337	0.230645
1787	APPROACH	4	24	0.000290206	3.19701	0.298222
1788	AVOIDANCE	2	14	0	4.18308	0.227922
1789	ERGOGENIC	9	63	1.19561e-05	2.86998	0.332204
1790	WILDERNESS	2	15	0.000477539	3.32598	0.286658
1791	AUTONOMIC DYSREFLEXIA	2	25	0	2.97662	0.320302
1792	BMD	6	39	0.000477539	2.90307	0.328417
1793	ORTHOTICS	4	28	0	3.11558	0.306017
1794	BIOMARKER	1	9	0	2.94274	0.32399
1795	HYPOTENSION	4	29	3.47637e-06	2.93092	0.325297
1796	TROPONIN	1	9	0	2.94274	0.32399
1797	ADIPOKINES	3	19	0	3.37799	0.282244
1798	AIDS	2	16	0	2.98214	0.31971
1799	POSTEROMEDIAL CORNER	1	9	0	4.07723	0.23384
1800	ANTERIOR TIBIAL TRANSLATION	1	13	0	3.30602	0.288389
1801	WAD	2	17	0	3.70948	0.257022
1802	SICK LEAVE	4	30	4.84318e-07	2.97715	0.320246
1803	KNEE EXTENSORS	8	50	0.000956293	3.11558	0.306017
1804	KNEE FLEXORS	1	9	0	4.11531	0.231676
1805	PROLONGED EXERCISE	1	9	0	3.23115	0.295071
1806	TOMOGRAPHY	2	15	0	2.9824	0.319682
1807	X RAY COMPUTED	2	14	0	2.9824	0.319682
1808	ANKLE FRACTURE	2	14	4.98223e-07	3.68374	0.258818
1809	LIGAMENT RECONSTRUCTION	4	30	2.51733e-05	3.21224	0.296808
1810	SPORT NUTRITION	2	15	0	2.94142	0.324135
1811	MENOPAUSE	6	39	0	2.88022	0.331023
1812	PROLONGED STANDING	1	9	0	3.45364	0.276062
1813	VGE	8	47	7.39853e-05	2.9317	0.32521
1814	CONSTRAINT INDUCED MOVEMENT THERAPY	2	14	0	2.97977	0.319963
1815	SELF REGULATION	9	60	0.000102986	2.84345	0.335304
1816	IRONMAN	1	9	0	3.74416	0.254642
1817	SPRING MASS MODEL	4	28	0.000478883	3.1253	0.305065
1818	WOMAC	1	10	0	3.34726	0.284836
1819	HEMOSTASIS	1	9	0	2.94274	0.32399
1820	ANTERIOR CRUCIATE LIGAMENT INJURY	4	26	0.000481553	3.16601	0.301142
1821	DURABLE MEDICAL EQUIPMENT	2	14	0	2.9824	0.319682
1822	SOCIAL ENVIRONMENT	2	14	0	2.9824	0.319682
1823	CAPSULE	1	9	0	3.36538	0.283302
1824	PATIENT CENTERED CARE	1	9	0	2.98266	0.319653
1825	HUMAN SKELETAL MUSCLE	2	14	0	2.93748	0.32457
1826	GONIOMETRY	1	9	0	3.40636	0.279894
1827	BODY TEMPERATURE REGULATION	1	9	0	2.94274	0.32399
1828	OXYGEN PULSE	2	19	0	3.30102	0.288825
1829	LIPID	1	8	0	2.94274	0.32399
1830	CIRCADIAN RHYTHM	8	49	0.000989666	2.91463	0.327115
1831	AUTONOMOUS MOTIVATION	1	8	0	3.82742	0.249102
1832	BRAIN COMPUTER INTERFACES	1	8	0	2.98266	0.319653
1833	PHRENIC NERVE	1	8	0	3.6186	0.263477
1834	TRANSFUSION	2	15	0	3.65747	0.260677
1835	SORENESS	4	23	3.13675e-08	3.51169	0.271499
1836	BICEPS FEMORIS	4	28	0.000309405	3.16338	0.301392
1837	MINIMAL DETECTABLE CHANGE	1	8	0	3.32072	0.287112
1838	EXTREME ENVIRONMENTS	6	40	0.000477539	3.62411	0.263076
1839	SCREENING	10	59	0.000500998	2.62122	0.36373
1840	WOMEN&#39;S HEALTH	2	13	0	2.9824	0.319682
1841	NONINVASIVE MECHANICAL VENTILATION	2	15	0	3.97137	0.240073
1842	FORCE DEPRESSION	1	8	0	1	0.000250438
1843	FORCE ENHANCEMENT	1	8	0	1	0.000250438
1844	BICEPS BRACHII	3	23	0.000479012	3.16417	0.301317
1845	EXERCISE HYPEREMIA	1	8	0	3.87418	0.246096
1846	NUTRITIONAL SUPPLEMENT	1	8	0	3.7368	0.255143
1847	FACILITATORS	1	8	0	3.91752	0.243373
1848	MUSCLE METABOLISM	2	13	0	2.90202	0.328536
1849	TENDONS	2	14	0	2.9782	0.320133
1850	PROSTHESIS DESIGN	1	8	0	2.98266	0.319653
1851	POSTERIOR OBLIQUE LIGAMENT	2	13	0.000477539	4.0767	0.23387
1852	CHEMOTHERAPY	1	8	0	3.6861	0.258652
1853	ICE	2	13	1.72746e-07	3.65353	0.260958
1854	PULMONARY FUNCTION	2	14	0	2.94116	0.324164
1855	SHOD	1	8	0	4.07959	0.233704
1856	UNICONDYLAR	2	15	0	3.26346	0.292149
1857	HIP JOINT	4	30	0	2.88521	0.33045
1858	JOINT LINE	2	15	0.000477539	3.65721	0.260696
1859	HIGH INTENSITY	5	32	1.24958e-05	2.89257	0.32961
1860	HIGH INTENSITY EXERCISE	1	8	0	3.23115	0.295071
1861	HEALTH POLICY	2	13	0	2.9824	0.319682
1862	LATARJET PROCEDURE	1	8	0	3.88941	0.245132
1863	DYNAMOMETER	4	26	7.71741e-09	3.2498	0.293377
1864	ARTERIES	1	8	0	2.94274	0.32399
1865	MANUAL AIMING	1	8	0	3.39033	0.281217
1866	TIBIOFEMORAL	1	8	0	3.9409	0.241929
1867	SATISFACTION	3	21	0	2.9606	0.322036
1868	MYOFASCIAL	2	15	0	2.9824	0.319682
1869	MOTOR EVOKED POTENTIAL	1	8	0	3.58156	0.266202
1870	MOTION	7	43	5.64371e-06	2.84581	0.335025
1871	MOTOR EVOKED POTENTIALS	1	8	0	3.58156	0.266202
1872	LOWER BODY NEGATIVE PRESSURE	3	18	0.000477539	3.48779	0.273359
1873	MINERALS	1	8	0	1	0.000250438
1874	VITAMINS	1	8	0	1	0.000250438
1875	MOMENT	5	33	1.61955e-06	3.05227	0.312364
1876	MECHANICAL VENTILATION	4	26	0.00108499	3.96375	0.240534
1877	POSITIVE END EXPIRATORY PRESSURE	1	8	0	4.96349	0.192086
1878	FEASIBILITY STUDIES	1	8	0	2.98266	0.319653
1879	ANTIOXIDANT CAPACITY	1	8	0	3.73444	0.255305
1880	GENDER DIFFERENCES	6	40	3.59995e-05	2.72235	0.350218
1881	REPETITIVE TRANSCRANIAL MAGNETIC STIMULATION	1	8	0	3.40452	0.280045
1882	EXPIRATORY MUSCLES	2	14	0.000477539	3.61807	0.263516
1883	BASIC FIBROBLAST GROWTH FACTOR	2	14	0	4.92146	0.193727
1884	VASCULAR ENDOTHELIAL GROWTH FACTOR	4	25	0.00143212	3.92199	0.243096
1885	DIRECTION	1	8	0	3.6622	0.26034
1886	OUTCOME ASSESSMENT (HEALTHCARE)	1	8	0	2.98266	0.319653
1887	DOWNHILL	1	8	0	1	0.000250438
1888	UPHILL	1	8	0	1	0.000250438
1889	ELASTIC ENERGY	1	8	0	3.90439	0.244192
1890	BRONCHOSPASM	2	16	0	2.93486	0.32486
1891	SENSORIMOTOR	1	8	0	3.40977	0.279614
1892	EARLY OSTEOARTHRITIS	1	8	0	3.2695	0.29161
1893	BAROREFLEX SENSITIVITY	5	31	9.15931e-06	3.34988	0.284613
1894	FUNCTIONAL ANKLE INSTABILITY	1	8	0	3.40977	0.279614
1895	CYCLE ERGOMETER	5	32	5.11808e-06	2.90675	0.328001
1896	LIMB SALVAGE	1	8	0	3.85684	0.247202
1897	SELF CONFIDENCE	3	19	0.000954827	3.62411	0.263076
1898	BOTULINUM TOXIN A	2	13	0	3.50854	0.271742
1899	KARATE	3	20	0	3.11715	0.305862
1900	TRAUMATIC	2	15	0	2.97951	0.319992
1901	THROWING ATHLETE	1	8	0	3.36538	0.283302
1902	IGF 1	4	28	0	2.94011	0.32428
1903	URODYNAMICS	1	8	0	2.98266	0.319653
1904	ROTATION	8	46	5.35153e-05	2.90517	0.328179
1905	BENCH THROW	1	8	0	4.09167	0.233014
1906	HYPOCAPNIA	2	13	0	3.71053	0.256949
1907	OBJECTIVE MONITORING	1	8	0	3.32256	0.286953
1908	BALANCE CONTROL	4	25	1.80004e-05	2.94037	0.324251
1909	SINGLE NUCLEOTIDE POLYMORPHISM	4	24	0.000477539	3.81718	0.24977
1910	AMBULATORY MONITORING	4	25	2.89888e-07	2.70712	0.352189
1911	INTENTION	3	19	0.000238644	3.32151	0.287043
1912	PACING STRATEGY	5	35	1.39411e-08	3.19543	0.298369
1913	SPORT PHYSIOLOGY	3	19	3.90008e-08	3.36302	0.283501
1914	SHIVERING THERMOGENESIS	3	19	2.00986e-07	3.63935	0.261975
1915	FOOT STRIKE	3	21	0	3.1253	0.305065
1916	MICRONEUROGRAPHY	2	13	2.5094e-07	3.90386	0.244224
1917	MUSCLE SYMPATHETIC NERVE ACTIVITY	2	13	3.10908e-05	3.48805	0.273339
1918	ANKLE JOINT (MESH)	2	16	0	3.29393	0.289447
1919	KINETICS (MESH)	2	16	0	3.29393	0.289447
1920	CHRONIC INSTRUMENTATION	2	16	0	4.49882	0.211926
1921	EXPERT PERFORMANCE	1	8	0	4.25348	0.22415
1922	PRESSURE FLOW PLOTS	2	15	0	4.49882	0.211926
1923	CONTINUOUS RELATIVE PHASE	3	21	0	3.27476	0.291142
1924	ALL INSIDE	4	24	0	3.11794	0.305785
1925	ORTHOSTATIC HYPOTENSION	3	18	2.01438e-05	2.93328	0.325035
1926	FEAR OF FALLING	2	14	0	3.13974	0.303661
1927	CORACOCLAVICULAR LIGAMENT	1	8	0	4.1316	0.230763
1928	CORACOCLAVICULAR LIGAMENTS	1	8	0	4.1316	0.230763
1929	MUSCULOSKELETAL INJURY	3	21	0	3.42474	0.278391
1930	CARDIOVASCULAR SYSTEM	2	13	0	2.93748	0.32457
1931	BOXING	3	21	2.7769e-06	3.60599	0.264399
1932	COHORT STUDY	7	46	2.07224e-05	2.69661	0.353562
1933	MYOCARDIUM	1	8	0	2.94274	0.32399
1934	STABILIZATION	5	33	7.39237e-06	3.10192	0.307364
1935	O(2)MAX	1	8	0	1	0.000250438
1936	V	1	8	0	1	0.000250438
1937	PHYSICAL EDUCATION TEACHER EDUCATION	1	8	0	3.81455	0.249942
1938	FREEZING OF GAIT	1	8	0	3.60914	0.264168
1939	OSMOLALITY	6	36	2.94987e-06	3.71868	0.256387
1940	MUSCLE INJURY	7	45	2.70041e-05	2.87549	0.331567
1941	TOTAL HIP ARTHROPLASTY	5	30	1.93651e-07	3.16864	0.300892
1942	TEACHERS	1	8	0	3.81455	0.249942
1943	HYPERTROPHIC CARDIOMYOPATHY	3	20	7.52288e-07	3.79406	0.251292
1944	JOINT KINEMATICS	3	21	5.63748e-06	3.17547	0.300245
1945	SURGICAL TECHNIQUE	4	25	3.74298e-06	2.90911	0.327735
1946	CITRATE SYNTHASE	2	14	0.000477539	3.4363	0.277455
1947	JUMP SQUAT	3	18	0	3.37037	0.282882
1948	MOTOR BEHAVIOR	1	8	0	3.39033	0.281217
1949	LEG PRESS	2	14	0	3.44576	0.276693
1950	SCUBA	1	8	0	3.86551	0.246647
1951	GENERALIZED MOTOR PROGRAM	3	20	1.2547e-07	3.73023	0.255592
1952	MOVEMENT PARAMETERS	3	18	0.000477539	3.73023	0.255592
1953	LONGITUDINAL STUDY	5	31	0	2.6995	0.353183
1954	SUTURE ANCHOR	6	36	7.85918e-05	3.12477	0.305116
1955	ENDOBUTTON	1	10	0	3.30602	0.288389
1956	FUNCTIONAL PERFORMANCE	3	20	1.20462e-07	2.91936	0.326585
1957	GRAFT FIXATION	3	26	2.03142e-07	3.30365	0.288595
1958	ALERTNESS	3	22	0	3.15944	0.301768
1959	BETA ALANINE	1	8	0	1.5	0.000333918
1960	CARNOSINE	2	15	1.2547e-07	1	0.000500877
1961	WORLD HEALTH ORGANIZATION	1	8	0	2.98266	0.319653
1962	TRANSTIBIAL	6	42	8.96851e-05	3.30313	0.288641
1963	POSTERIOR	2	15	0	3.3244	0.286794
1964	ELITE ATHLETES	9	53	2.36184e-05	2.82664	0.337298
1965	PHYSICAL INACTIVITY	3	22	0	2.91647	0.326908
1966	BODY DENSITY	1	8	0	3.82138	0.249496
1967	SELF ESTEEM	6	37	2.19909e-06	2.87523	0.331597
1968	DIABETIC NEUROPATHIES	2	13	0	2.98214	0.31971
1969	BRADYCARDIA	3	20	0.000955342	4.41397	0.216
1970	ALKALOSIS	5	29	1.26548e-06	3.2217	0.295937
1971	BRACHIAL PLEXUS	1	8	0	2.98266	0.319653
1972	KNEE PROSTHESIS	2	13	0	3.26872	0.29168
1973	CORACOID	3	20	0	3.32204	0.286998
1974	COUPLING	1	8	0	3.69661	0.257917
1975	HAMSTER	1	8	0	3.8248	0.249273
1976	CANDIDATE GENES	9	49	0.00240429	3.55372	0.268288
1977	REVIEW, SYSTEMATIC	1	8	0	2.98266	0.319653
1978	PROSTAGLANDINS	5	30	0.000902101	2.93144	0.325239
1979	SERRATUS ANTERIOR	2	18	0	3.16496	0.301242
1980	CONTRACTION	1	8	0	3.43683	0.277412
1981	CULTURE	4	23	2.01208e-05	3.1098	0.306585
1982	NAUSEA	1	8	0	5.15498	0.184951
1983	SPORTS NUTRITION	4	26	8.41796e-05	2.9409	0.324193
1984	POSTURAL INSTABILITY	1	8	0	3.60914	0.264168
1985	DEXA	1	8	0	3.48726	0.2734
1986	BODY WATER	4	23	3.26977e-06	3.45994	0.275559
1987	MECHANICAL AXIS	1	8	0	3.65774	0.260658
1988	MUSCLE DEOXYGENATION	1	8	0	3.72078	0.256242
1989	DECONDITIONING	2	15	4.71706e-05	2.97505	0.320472
1990	JOINT ANGLES	4	28	0	3.16601	0.301142
1991	FIBULAR COLLATERAL LIGAMENT	4	26	0.000477539	4.08117	0.233614
1992	UNDERWATER WEIGHING	1	8	0	3.48726	0.2734
1993	NAVIGATION SYSTEM	2	14	1.63089e-05	3.26451	0.292055
1994	EXPLOSIVE STRENGTH	2	14	0	3.42107	0.27869
1995	NEUROBEHAVIORAL MANIFESTATIONS	2	13	0	2.97951	0.319992
1996	COMPLEX REGIONAL PAIN SYNDROMES	1	8	0	2.98266	0.319653
1997	VOCATIONAL	2	13	0	2.9824	0.319682
1998	GRAFT	3	25	1.72101e-07	3.28343	0.290373
1999	KNEE DISLOCATION	6	39	0.000965251	3.27082	0.291492
[truncated: 1,995 more rows]

## Sheet: network threshold≥25
Number	Label	All Degree of N1 (469)	Weighted All Degree of N1 (469)	Betweenness centrality in N1 (469)	Average Distance from All Domain in N1 (469)	All Proximity Prestige of N1 (469)
1	REHABILITATION	167	13560	0.418041	1.77622	0.516076
2	STROKE	17	1484	0.00586243	2.37762	0.385539
3	SPINAL CORD INJURIES	14	1262	0.00469116	2.46387	0.372044
4	EXERCISE	122	7270	0.324958	1.87879	0.487903
5	BRAIN INJURIES	4	510	1.22013e-05	2.7669	0.331297
6	GAIT	37	2647	0.0309009	2.43823	0.375956
7	KINEMATICS	21	1636	0.0122273	2.40326	0.381426
8	KINETICS	9	766	0.000507766	2.51515	0.364458
9	PHYSICAL ACTIVITY	41	2467	0.0525696	2.32168	0.394829
10	KNEE	42	3006	0.081653	2.14219	0.427911
11	OSTEOARTHRITIS	15	876	0.0150277	2.26807	0.404162
12	OUTCOME ASSESSMENT (HEALTH CARE)	4	332	1.75394e-05	2.76457	0.331577
13	BIOMECHANICS	47	2994	0.0759766	2.07925	0.440863
14	QUALITY OF LIFE	6	459	0.000456457	2.44988	0.374167
15	PAIN	9	517	0.00120416	2.33333	0.392857
16	RELIABILITY	6	413	0.00159393	2.86713	0.319715
17	VALIDITY	3	308	0	3.22611	0.28414
18	AGING	20	1226	0.0122568	2.25641	0.40625
19	WALKING	13	846	0.00267938	2.30536	0.397624
20	ACTIVITIES OF DAILY LIVING	3	267	1.83019e-06	2.7669	0.331297
21	ELECTROMYOGRAPHY	55	3047	0.0764769	2.08858	0.438895
22	CEREBROVASCULAR ACCIDENT	3	253	0	2.73893	0.334681
23	ANTERIOR CRUCIATE LIGAMENT	37	2401	0.0635947	2.44056	0.375597
24	POWER	7	430	0.00491912	3.2634	0.280893
25	STRENGTH	20	1120	0.030946	2.29371	0.399644
26	WHEELCHAIRS	2	245	0	2.76923	0.331019
27	OBESITY	15	858	0.0101522	2.42191	0.378489
28	CASE REPORT	1	175	0	2.77389	0.330462
29	TREATMENT OUTCOME	3	236	4.57549e-06	2.76923	0.331019
30	ROTATOR CUFF	5	303	0.00307537	2.65501	0.345259
31	SHOULDER	20	1291	0.0233502	2.51049	0.365135
32	ARTHROSCOPY	11	635	0.00118219	2.98834	0.306747
33	MULTIPLE SCLEROSIS	4	253	0.000439231	2.46154	0.372396
34	BLOOD PRESSURE	6	404	0.000991047	2.85548	0.32102
35	HEART RATE	15	1032	0.0136689	2.81119	0.326078
36	CORTISOL	6	352	0.00393949	2.86247	0.320236
37	TESTOSTERONE	3	254	0	2.86946	0.319456
38	CEREBRAL PALSY	8	496	0.000644632	2.63869	0.347394
39	CHILDREN	11	710	0.00187016	2.662	0.344352
40	AMPUTATION	1	153	0	2.77389	0.330462
41	RECONSTRUCTION	5	404	0.00278414	3.07692	0.297917
42	ARTHROPLASTY	6	381	0.000850784	2.65967	0.344654
43	LOW BACK PAIN	5	308	0.000868111	2.43124	0.377037
44	BALANCE	16	923	0.0151111	2.35431	0.389356
45	MUSCLE SPASTICITY	3	214	1.83019e-06	2.76457	0.331577
46	TRAINING	14	626	0.00285404	2.32867	0.393644
47	SKELETAL MUSCLE	5	273	0.000537911	2.8345	0.323396
48	ADOLESCENTS	9	595	0.000155666	2.76224	0.331857
49	ACCIDENTAL FALLS	4	223	4.57979e-05	2.7366	0.334966
50	PSYCHOMETRICS	2	152	0	2.77156	0.33074
51	INSTABILITY	5	257	7.95552e-05	3.08159	0.297466
52	DISABLED PERSONS	1	120	0	2.77389	0.330462
53	POSTURE	9	474	0.00406394	2.58974	0.35396
54	PHYSICAL THERAPY	2	148	0	2.49417	0.367523
55	FATIGUE	20	1070	0.0140672	2.30303	0.398026
56	DEPRESSION	5	263	2.66903e-05	2.76224	0.331857
57	HEMIPLEGIA	3	218	0	2.73893	0.334681
58	AGED	4	219	0.000784276	2.46387	0.372044
59	REPRODUCIBILITY OF RESULTS	1	110	0	2.77389	0.330462
60	MUSCLE	12	784	0.00580798	2.34266	0.391294
61	PHYSICAL FITNESS	10	461	0.00185969	2.43124	0.377037
62	UPPER EXTREMITY	2	165	0	2.77156	0.33074
63	LOCOMOTION	6	354	7.89569e-05	2.61538	0.35049
64	ELECTRIC STIMULATION	3	168	1.83019e-06	2.7669	0.331297
65	OXYGEN CONSUMPTION	19	1094	0.0128085	2.37762	0.385539
66	PERFORMANCE	22	1080	0.00998873	2.5641	0.3575
67	CARTILAGE	4	215	0	3.11189	0.294569
68	ALTITUDE	4	215	0.00387544	2.85781	0.320759
69	HYPOXIA	7	398	0.0155841	2.85082	0.321545
70	POSTURAL BALANCE	2	128	0	2.77156	0.33074
71	INFLAMMATION	5	291	0.000138485	2.83217	0.323663
72	ENERGY EXPENDITURE	6	309	0.00423647	2.81585	0.325538
73	RECOVERY	4	206	0.0232252	2.83217	0.323663
74	MUSCLE FATIGUE	1	117	0	3.08625	0.297017
75	RELIABILITY AND VALIDITY	1	92	0	2.77389	0.330462
76	DISABILITY EVALUATION	1	90	0	2.77389	0.330462
77	ENDURANCE	9	421	0.00184225	2.77622	0.330185
78	OXIDATIVE STRESS	4	220	1.37265e-05	2.86946	0.319456
79	ACCELEROMETER	6	279	0.000760676	2.80653	0.32662
80	FOOTBALL	7	274	3.60281e-05	3.03497	0.302035
81	SOCCER	12	477	0.00294963	2.57343	0.356205
82	METABOLISM	4	176	6.40568e-06	2.85315	0.321283
83	RUNNING	16	756	0.00204173	2.5641	0.3575
84	EPINEPHRINE	1	86	0	1	0.00213675
85	NOREPINEPHRINE	1	86	0	1	0.00213675
86	CARDIAC OUTPUT	5	284	0.00123257	2.85315	0.321283
87	STROKE VOLUME	3	173	0	3.80186	0.24111
88	ULTRASONOGRAPHY	1	83	0	2.77389	0.330462
89	COGNITION	3	160	0	2.45921	0.372749
90	BODY COMPOSITION	12	508	0.0123791	2.7296	0.335824
91	BLOOD LACTATE	3	163	0	2.85781	0.320759
92	CONCENTRIC	1	82	0	1	0.00213675
93	ECCENTRIC	1	82	0	1	0.00213675
94	HEALTH	4	222	3.43161e-06	2.8345	0.323396
95	OUTCOME ASSESSMENT	2	127	0	2.77156	0.33074
96	ACCELEROMETRY	1	80	0	3.31935	0.276159
97	EXERCISE THERAPY	1	80	0	2.77389	0.330462
98	HIP	9	412	0.00788567	2.57809	0.355561
99	PATELLA	4	168	0.00545864	3.11422	0.294349
100	MUSCLE STRENGTH	8	384	0.00546599	2.33566	0.392465
101	POSTURAL CONTROL	5	223	0.000393413	3.02564	0.302966
102	CYTOKINES	2	144	0	2.87413	0.318938
103	ATHLETES	10	499	0.00225276	2.72261	0.336687
104	MENISCUS	8	318	0.00916678	3.04429	0.30111
105	FALLS	4	211	0	3.10023	0.295677
106	WOMEN	4	173	0.00391662	2.45455	0.373457
107	MOTOR CONTROL	6	286	0.0040048	2.91608	0.314349
108	FITNESS	5	230	3.26033e-05	2.81119	0.326078
109	DIET	3	129	7.93084e-06	2.86713	0.319715
110	EPIDEMIOLOGY	12	526	0.00445758	2.41492	0.379585
111	INJURY	17	891	0.00924296	2.45221	0.373812
112	GLUCOSE	3	151	2.28774e-05	2.8648	0.319976
113	INSULIN	4	179	0.00782408	2.8648	0.319976
114	LACTATE	7	338	0.000839425	2.83683	0.323131
115	RECOVERY OF FUNCTION	1	73	0	2.77389	0.330462
116	NUTRITION	5	189	6.94533e-05	2.84848	0.321809
117	ELDERLY	7	317	0.00137686	2.41492	0.379585
118	AUTONOMIC NERVOUS SYSTEM	4	178	2.65378e-05	2.86014	0.320497
119	HEART RATE VARIABILITY	2	96	0	2.87413	0.318938
120	OCCUPATIONAL THERAPY	1	69	0	2.77389	0.330462
121	RESISTANCE TRAINING	9	376	0.00930428	2.38928	0.383659
122	QUESTIONNAIRES	1	68	0	2.77389	0.330462
123	DOUBLE BUNDLE	3	167	9.15097e-06	3.43124	0.267154
124	PROPRIOCEPTION	7	262	0.00105657	2.56876	0.356851
125	PARKINSON DISEASE	1	65	0	2.77389	0.330462
126	EXERCISE TEST	3	140	0	2.70862	0.338425
127	FORCE	5	198	0.00336866	3.03497	0.302035
128	MOTION ANALYSIS	3	154	0	3.00233	0.305318
129	MOTOR SKILLS	1	64	0	2.77389	0.330462
130	GAIT ANALYSIS	6	293	6.16587e-05	2.8951	0.316626
131	VARIABILITY	1	64	0	3.4359	0.266791
132	PARAPLEGIA	4	184	3.05032e-06	2.76457	0.331577
133	MOTOR ACTIVITY	1	63	0	2.77389	0.330462
134	PHYSICAL EDUCATION	5	186	0.00394835	3.12354	0.29347
135	AMPUTEES	1	61	0	2.77389	0.330462
136	MEASUREMENT	4	181	0.000779781	2.81818	0.325269
137	OSTEOPOROSIS	5	225	0.0131555	2.44522	0.374881
138	MAGNETIC RESONANCE IMAGING	10	502	0.0111281	2.33566	0.392465
139	ANXIETY	2	86	0	2.77156	0.33074
140	DISABILITY	1	59	0	2.77389	0.330462
141	SWIMMING	4	167	0	2.70163	0.339301
142	HIGH ALTITUDE	2	98	0	3.84615	0.238333
143	ORTHOTIC DEVICES	1	57	0	2.77389	0.330462
144	GROWTH HORMONE	3	132	0	2.86946	0.319456
145	BLOOD FLOW	1	57	0	2.87646	0.318679
146	PROGNOSIS	1	56	0	2.77389	0.330462
147	OVERWEIGHT	2	85	0	3.30303	0.277523
148	SPEED	3	144	0	3.28205	0.279297
149	REPLACEMENT	2	94	0	3.12354	0.29347
150	CREATINE KINASE	5	211	0.00782866	4.79021	0.191363
151	MUSCLE DAMAGE	4	171	0.0194046	3.80653	0.240814
152	ANTHROPOMETRY	1	55	0	3.72727	0.245935
153	SARCOPENIA	1	55	0	3.25408	0.281698
154	ANKLE	10	358	0.00492359	2.56876	0.356851
155	MOBILITY LIMITATION	1	54	0	2.77389	0.330462
156	SPINE	5	189	3.16642e-05	2.63869	0.347394
157	ECCENTRIC EXERCISE	2	90	0	4.7972	0.191084
158	AEROBIC	1	53	0	1	0.00213675
159	ANAEROBIC	1	53	0	1	0.00213675
160	RISK FACTORS	6	211	0.00168585	2.41725	0.379219
161	ARM	1	53	0	2.77389	0.330462
162	EMPLOYMENT	1	53	0	2.77389	0.330462
163	BONE MINERAL DENSITY	1	52	0	3.44289	0.266249
164	ANTIOXIDANTS	2	97	0	2.87413	0.318938
165	CYCLING	9	368	0.00405441	2.62704	0.348935
166	SCAPULA	1	52	0	3.50816	0.261296
167	FEMOROACETABULAR IMPINGEMENT	2	96	0.00391662	3.5711	0.256691
168	ELBOW	5	167	0.000937885	3.00466	0.305081
169	CHILD	4	168	0.000162801	2.45688	0.373102
170	HEMIPARESIS	2	100	0	2.77156	0.33074
171	MICROGRAVITY	1	51	0	1	0.00213675
172	SPACEFLIGHT	1	51	0	1	0.00213675
173	HAMSTRINGS	3	111	4.64412e-05	3.00233	0.305318
174	QUADRICEPS	3	116	5.8353e-05	2.97436	0.30819
175	STRESS	2	80	0	2.87179	0.319196
176	SPORT	20	963	0.0234581	2.33333	0.392857
177	YOUTH	3	112	0	2.82284	0.324732
178	FRACTURE	11	387	0.0276428	3.02098	0.303434
179	HAND	1	49	0	2.77389	0.330462
180	FLEXIBILITY	4	156	0.00787788	3.25175	0.2819
181	LOWER EXTREMITY	2	86	0	2.69464	0.340182
182	HYPERTENSION	2	78	0	2.87179	0.319196
183	RESEARCH	1	48	0	2.77389	0.330462
184	GERIATRICS	1	48	0	2.77389	0.330462
185	ACUTE MOUNTAIN SICKNESS	3	121	4.57549e-06	3.84382	0.238478
186	INJURY PREVENTION	6	205	0.00409996	2.88345	0.317906
187	AGE	2	78	0.00391662	3.52914	0.259742
188	GENDER	9	300	0.0133439	2.53613	0.361443
189	RANGE OF MOTION	5	184	0.00715423	2.65268	0.345562
190	MOTIVATION	5	184	0.0044056	2.81352	0.325808
191	SELF DETERMINATION THEORY	1	46	0	3.81119	0.24052
192	ARTICULAR CARTILAGE	2	74	0	3.13753	0.292162
193	NECK PAIN	1	46	0	2.77389	0.330462
194	CARPAL TUNNEL SYNDROME	2	71	0.00391662	2.76923	0.331019
195	DECOMPRESSION SICKNESS	1	45	0	1	0.00213675
196	DIVING	1	45	0	1	0.00213675
197	BODY MASS INDEX	2	77	0	2.86946	0.319456
198	ICF	2	84	0	2.77156	0.33074
199	MYOGLOBIN	1	45	0	5.78788	0.158377
200	HYPERCAPNIA	1	45	0	3.84848	0.238189
201	WEIGHT LOSS	2	82	0	2.86946	0.319456
202	SELF EFFICACY	2	79	0	2.49417	0.367523
203	CENTER OF PRESSURE	2	79	0	3.34965	0.27366
204	CONCUSSION	3	131	0.00782408	3.32168	0.275965
205	MILD TRAUMATIC BRAIN INJURY	1	44	0	4.31935	0.212223
206	SHOULDER PAIN	2	71	0	2.77156	0.33074
207	CLASSIFICATION	1	44	0	2.77389	0.330462
208	FEMUR	1	46	0	4.01865	0.228103
209	ROTATOR CUFF TEAR	1	44	0	3.50816	0.261296
210	HEAT STRESS	3	95	0	2.8648	0.319976
211	THERMOREGULATION	8	277	0.0117475	2.84848	0.321809
212	SPASTICITY	3	122	1.83019e-06	2.76457	0.331577
213	CEREBROVASCULAR DISORDERS	1	44	0	2.77389	0.330462
214	HIP ARTHROSCOPY	1	44	0	4.56876	0.200638
215	DISLOCATION	4	152	0.000265915	3.08392	0.297241
216	REPAIR	2	68	1.55567e-05	3.53846	0.259058
217	PREVENTION	7	235	0.000249557	2.45688	0.373102
218	INCIDENCE	2	74	0	3.21911	0.284757
219	SKELETAL	1	45	0	3.34033	0.274424
220	INJECTIONS	1	42	0	2.77389	0.330462
221	LENGTH OF STAY	1	42	0	2.77389	0.330462
222	OUTCOME	1	42	0	2.77389	0.330462
223	ADOLESCENCE	2	67	0	2.84149	0.3226
224	PHYSIOLOGY	1	43	0	2.87646	0.318679
225	PRESSURE ULCER	2	80	0	2.76923	0.331019
226	TETRAPLEGIA	3	117	0	2.7669	0.331297
227	HEAD INJURY	1	42	0	4.31935	0.212223
228	HEALTH PROMOTION	1	41	0	3.31935	0.276159
229	NITRIC OXIDE	2	81	0	2.87413	0.318938
230	HYPERTHERMIA	4	117	4.1942e-06	2.86014	0.320497
231	LIGAMENT	1	41	0	3.13986	0.291945
232	FOOT	5	166	3.05032e-06	2.64569	0.346476
233	COMORBIDITY	1	40	0	2.77389	0.330462
234	OLDER ADULTS	2	69	0	2.84149	0.3226
235	ASTHMA	1	40	0	2.87646	0.318679
236	SURGERY	3	117	0	2.64336	0.346781
237	SENSITIVITY	1	40	0	1	0.00213675
238	SPECIFICITY	1	40	0	1	0.00213675
239	ENDOTHELIUM	2	66	0	2.87413	0.318938
240	HUMAN	3	143	0	2.72727	0.336111
241	PHYSICAL MEDICINE	1	40	0	2.77389	0.330462
242	CARBOHYDRATE	2	73	0.00391662	2.87179	0.319196
243	MUSCLE SORENESS	2	69	0	4.7972	0.191084
244	ARTIFICIAL LIMBS	1	40	0	2.77389	0.330462
245	ISOKINETIC	5	157	0.00425227	2.9324	0.312599
246	ISOMETRIC	1	40	0	3.93007	0.233244
247	TREADMILL	1	40	0	3.4359	0.266791
248	ALLOGRAFT	3	143	1.83019e-05	3.42657	0.267517
249	AUTOGRAFT	2	83	0	3.4359	0.266791
250	ESTROGEN	1	39	0	1	0.00213675
251	PROGESTERONE	1	39	0	1	0.00213675
252	VELOCITY	2	76	0	4.01865	0.228103
253	PARKINSON&#39;S DISEASE	2	69	0	2.74126	0.334396
254	EXERTION	1	39	0	2.87646	0.318679
255	HIP FRACTURES	1	39	0	2.77389	0.330462
256	REVIEW	1	39	0	2.77389	0.330462
257	REVIEW (PUBLICATION TYPE)	1	39	0	2.77389	0.330462
258	PERCEIVED EXERTION	1	38	0	3.80886	0.240667
259	DIABETES	2	70	0	2.86946	0.319456
260	OSTEOTOMY	1	38	0	3.13986	0.291945
261	AGILITY	3	91	0	3.28205	0.279297
262	STRENGTH TRAINING	4	122	0.00434056	2.86014	0.320497
263	HIGH TIBIAL OSTEOTOMY	2	68	0	3.13753	0.292162
264	DUAL TASK	2	74	0	3.43357	0.266972
265	MECHANOMYOGRAPHY	1	38	0	3.08625	0.297017
266	STRETCHING	1	38	0	4.24942	0.215716
267	DEHYDRATION	4	122	0.00393492	2.86014	0.320497
268	LONGITUDINAL STUDIES	1	37	0	2.77389	0.330462
269	CARDIOVASCULAR DISEASE	1	37	0	2.87646	0.318679
270	CATECHOLAMINES	2	71	0	2.87179	0.319196
271	STIFFNESS	1	37	0	3.07692	0.297917
272	FUNCTION	1	37	0	2.77389	0.330462
273	SINGLE BUNDLE	2	76	0	3.4359	0.266791
274	CORE TEMPERATURE	1	36	0	3.84615	0.238333
275	VENTILATION	3	124	0	2.85781	0.320759
276	TEACHING	1	37	0	4.12121	0.222426
277	QUADRIPLEGIA	3	104	0	2.7669	0.331297
278	TRAUMATIC BRAIN INJURY	1	36	0	2.77389	0.330462
279	FIXATION	1	38	0	4.01865	0.228103
280	INSULIN RESISTANCE	2	67	0	2.86946	0.319456
281	TRAUMA	2	69	0.000119544	3.40326	0.269349
282	SKIN BLOOD FLOW	2	64	0	3.84382	0.238478
283	ATTENTION	3	96	0.000749425	2.73893	0.334681
284	PREGNANCY	1	37	0	2.87646	0.318679
285	FEMALE	3	88	0.00391662	2.85082	0.321545
286	MALE	1	36	0	3.84848	0.238189
287	MEDICARE	1	36	0	2.77389	0.330462
288	MOTOR LEARNING	1	35	0	3.91375	0.234217
289	MUSCLE ACTIVITY	1	51	0	3.08625	0.297017
290	FREE RADICALS	2	70	0	2.87413	0.318938
291	DELAYED ONSET MUSCLE SORENESS	1	35	0	5.78788	0.158377
292	TOTAL KNEE ARTHROPLASTY	8	255	0.0195563	3.06294	0.299277
293	PHYSICAL THERAPY TECHNIQUES	1	35	0	2.77389	0.330462
294	RANDOMIZED CONTROLLED TRIAL	1	35	0	2.77389	0.330462
295	POSTPOLIOMYELITIS SYNDROME	1	35	0	2.77389	0.330462
296	ISOMETRIC CONTRACTION	1	42	0	3.08625	0.297017
297	BASEBALL	2	64	0	3.48718	0.262868
298	DEGLUTITION DISORDERS	1	35	0	2.77389	0.330462
299	POSTURAL STABILITY	1	35	0	3.35198	0.27347
300	BACLOFEN	1	35	0	2.77389	0.330462
301	INTERVENTION	2	60	0	2.84149	0.3226
302	HYPEROXIA	1	34	0	3.84848	0.238189
303	FIBROMYALGIA	1	34	0	2.77389	0.330462
304	MUSCLE ACTIVATION	1	56	0	3.08625	0.297017
305	OUTCOMES	1	34	0	2.77389	0.330462
306	ENVIRONMENT	1	34	0	2.77389	0.330462
307	MORTALITY	1	34	0	2.77389	0.330462
308	TECHNIQUE	1	34	0	3.07692	0.297917
309	NAVIGATION	3	87	0.00391662	3.12121	0.293689
310	PEDOMETER	2	68	0	3.31702	0.276353
311	KINEMATIC	1	34	0	1	0.00213675
312	KINETIC	1	34	0	1	0.00213675
313	LYMPHOCYTES	1	33	0	2.87646	0.318679
314	RADICULOPATHY	1	33	0	2.77389	0.330462
315	PHYSICAL THERAPY MODALITIES	1	33	0	2.77389	0.330462
316	DUAL ENERGY X RAY ABSORPTIOMETRY	1	33	0	3.72727	0.245935
317	ARTHRITIS	2	63	0	2.68998	0.340771
318	POSTERIOR CRUCIATE LIGAMENT	2	66	0	3.43357	0.266972
319	MEN	1	33	0	3.45221	0.26553
320	TIBIA	1	33	0	4.01865	0.228103
321	ACL RECONSTRUCTION	2	82	0	3.08625	0.297017
322	AUTOMOBILE DRIVING	1	33	0	2.77389	0.330462
323	PROTEIN	1	33	0	3.86946	0.236898
324	ARTICULAR	1	33	0	3.65035	0.251117
325	BONE DENSITY	2	61	0	2.85082	0.321545
326	BACK PAIN	1	32	0	2.77389	0.330462
327	KNEE OSTEOARTHRITIS	1	32	0	3.4359	0.266791
328	PEDIATRICS	1	32	0	2.77389	0.330462
329	BOTULINUM TOXIN TYPE A	1	32	0	2.77389	0.330462
330	DIAPHRAGM	1	32	0	1	0.00213675
331	RESPIRATORY MUSCLES	1	32	0	1	0.00213675
332	OSTEOCHONDRITIS DISSECANS	1	32	0	3.13986	0.291945
333	MITOCHONDRIA	2	60	0	2.87179	0.319196
334	RATING OF PERCEIVED EXERTION	1	32	0	3.80886	0.240667
335	SOCIAL PARTICIPATION	1	32	0	2.77389	0.330462
336	MOVEMENT	1	31	0	2.77389	0.330462
337	ASSESSMENT	1	31	0	3.31935	0.276159
338	ENERGY METABOLISM	2	63	0	2.86946	0.319456
339	SEX	1	31	0	4.52681	0.202497
340	ELECTRODIAGNOSIS	1	31	0	2.77389	0.330462
341	TIME TRIAL	1	31	0	3.62471	0.252894
342	BONE	1	31	0	2.87646	0.318679
343	PATELLOFEMORAL	1	31	0	3.13986	0.291945
344	CARDIORESPIRATORY FITNESS	1	31	0	3.31935	0.276159
345	ROBOTICS	1	31	0	2.77389	0.330462
346	PROXIMAL HUMERUS	1	33	0	4.01865	0.228103
347	KNEE JOINT	2	63	0	3.01166	0.304373
348	CAREGIVERS	1	30	0	2.77389	0.330462
349	ETHICS	1	30	0	2.77389	0.330462
350	FLUID BALANCE	1	30	0	3.85781	0.237613
351	ANATOMY	3	93	0	2.94406	0.311362
352	HYDRATION	2	56	0	2.87179	0.319196
353	ALIGNMENT	1	34	0	4.06061	0.225746
354	PROSTHESES AND IMPLANTS	1	30	0	2.77389	0.330462
355	META ANALYSIS	1	30	0	1	0.00213675
356	SYSTEMATIC REVIEW	1	30	0	1	0.00213675
357	DIAGNOSIS	1	30	0	2.77389	0.330462
358	METABOLIC SYNDROME	1	30	0	3.41958	0.268064
359	ACHILLES TENDON	2	58	9.15097e-06	1	0.0042735
360	TENDINOPATHY	1	30	0	1.5	0.002849
361	COORDINATION	3	82	0	2.96737	0.308916
362	WARM UP	1	29	0	4.24942	0.215716
363	MODELING	1	29	0	3.07692	0.297917
364	TEAM SPORT	1	29	0	3.56177	0.257363
365	WEIGHT TRAINING	1	29	0	3.38695	0.270647
366	ROTATOR CUFF REPAIR	1	29	0	3.50816	0.261296
367	HIP FRACTURE	1	29	0	2.77389	0.330462
368	SEDENTARY	1	29	0	3.31935	0.276159
369	LEG	1	29	0	2.77389	0.330462
370	ACCLIMATIZATION	2	56	0	3.84615	0.238333
371	COMBAT SPORTS	1	29	0	1	0.00213675
372	MARTIAL ARTS	1	29	0	1	0.00213675
373	PHYSIOTHERAPY	1	29	0	2.77389	0.330462
374	ATHLETIC PERFORMANCE	2	56	0	2.85315	0.321283
375	CANCER	1	29	0	2.87646	0.318679
376	IMPINGEMENT	1	29	0	3.50816	0.261296
377	HYPERTROPHY	3	81	8.88407e-05	3.27506	0.279893
378	LIFESTYLE	1	28	0	3.31935	0.276159
379	EQUILIBRIUM	1	28	0	2.77389	0.330462
380	RUPTURE	1	28	0	1.5	0.002849
381	HEALTH STATUS	1	28	0	2.77389	0.330462
382	SWEATING	2	53	0	3.84382	0.238478
383	STABILITY	1	28	0	3.35198	0.27347
384	MEDIAL PATELLOFEMORAL LIGAMENT	2	54	2.13523e-05	4.04895	0.226396
385	LUMBAR SPINE	3	80	2.55635e-05	2.98368	0.307227
386	REVISION	1	51	0	3.43823	0.26661
387	TASK PERFORMANCE AND ANALYSIS	1	27	0	2.77389	0.330462
388	TRANSPLANTATION	1	27	0	4.04196	0.226788
389	DISABLED CHILDREN	1	27	0	2.77389	0.330462
390	MOTOR CORTEX	1	27	0	1	0.00213675
391	TRANSCRANIAL MAGNETIC STIMULATION	1	27	0	1	0.00213675
392	PREVALENCE	1	27	0	2.77389	0.330462
393	QUALITATIVE RESEARCH	1	27	0	2.77389	0.330462
394	DOPING	1	37	0	3.331	0.275192
395	SPRAIN	1	27	0	3.56643	0.257026
396	ENERGY INTAKE	1	27	0	3.81352	0.240373
397	PATIENT SATISFACTION	1	27	0	2.77389	0.330462
398	AEROBIC TRAINING	1	27	0	3.38695	0.270647
399	WEIGHT BEARING	1	27	0	2.77389	0.330462
400	MUSCLE POWER	1	27	0	3.33333	0.275
401	INTERNAL FIXATION	1	31	0	4.01865	0.228103
402	ANAEROBIC CAPACITY	1	26	0	1	0.00213675
403	ANAEROBIC POWER	1	26	0	1	0.00213675
404	MUSCLE OXYGENATION	1	26	0	1	0.00213675
405	NEAR INFRARED SPECTROSCOPY	1	26	0	1	0.00213675
406	HEAT	1	26	0	2.87646	0.318679
407	ATHLETIC INJURIES	1	26	0	3.88112	0.236186
408	COACTIVATION	1	34	0	3.08625	0.297017
409	OUTCOME MEASURES	1	26	0	2.77389	0.330462
410	PIVOT SHIFT	1	48	0	3.43823	0.26661
411	NEUROMUSCULAR DISEASES	1	26	0	2.77389	0.330462
412	H REFLEX	1	26	0	2.77389	0.330462
413	MEDIAN NERVE	1	26	0	3.7669	0.243348
414	GROWTH FACTORS	1	26	0	1	0.00213675
415	PLATELET RICH PLASMA	1	26	0	1	0.00213675
416	ENDURANCE TRAINING	1	26	0	3.85781	0.237613
417	RAT	1	26	0	2.87646	0.318679
418	NONUNION	1	26	0	4.01865	0.228103
419	GROUND REACTION FORCE	1	26	0	3.4359	0.266791
420	QUESTIONNAIRE	1	26	0	3.31935	0.276159
421	CATALASE	1	26	0	1	0.00213675
422	SUPEROXIDE DISMUTASE	1	26	0	1	0.00213675
423	SALIVA	1	25	0	3.86014	0.23747
424	BOTULINUM TOXINS	1	25	0	2.77389	0.330462
425	TORQUE	3	86	0.000563818	2.69464	0.340182
426	LIPOPROTEINS	1	25	0	2.87646	0.318679
427	IMMUNE SYSTEM	1	26	0	2.87646	0.318679
428	MENISCECTOMY	1	25	0	4.04196	0.226788
429	ANTERIOR KNEE PAIN	1	25	0	4.11189	0.222931
430	DXA	1	25	0	3.72727	0.245935
431	VISION	1	25	0	3.58741	0.255523
432	SEDENTARY BEHAVIOR	1	25	0	3.31935	0.276159
433	COMPUTER ASSISTED SURGERY	1	25	0	4.11888	0.222552
434	RESEARCH DESIGN	1	25	0	2.77389	0.330462
435	REACTIVE OXYGEN SPECIES	1	25	0	2.87646	0.318679
436	COMPARTMENT SYNDROME	1	25	0	1	0.00213675
437	FASCIOTOMY	1	25	0	1	0.00213675
438	SYMMETRY	1	25	0	3.4359	0.266791
439	FRACTURE FIXATION	1	25	0	3.07692	0.297917
440	MEDIAN FREQUENCY	1	33	0	3.08625	0.297017
441	PERIODIZATION	1	25	0	4.26107	0.215126
442	FREE FATTY ACIDS	1	25	0	3.86247	0.237326
443	FRAIL ELDERLY	1	25	0	2.77389	0.330462
444	INSULIN SENSITIVITY	1	25	0	2.87646	0.318679
445	FIXED BEARING	1	25	0	5.05361	0.181388
446	MOBILE BEARING	2	50	0.00391662	4.05594	0.226006
447	LATERAL EPICONDYLITIS	1	25	0	1	0.00213675
448	TENNIS ELBOW	1	25	0	1	0.00213675
449	KNEE INJURY	1	35	0	3.43823	0.26661
450	CAFFEINE	1	25	0	2.87646	0.318679
451	THERAPY	1	25	0	2.77389	0.330462
452	GLUCAGON	1	25	0	3.86247	0.237326
453	ELECTRICAL STIMULATION	2	53	3.8888e-05	3.05828	0.299733
454	ANTERIOR CRUCIATE LIGAMENT RECONSTRUCTION	1	34	0	3.43823	0.26661
455	ERECTOR SPINAE	1	33	0	3.08625	0.297017
456	LIPIDS	1	25	0	2.87646	0.318679
457	PATELLAR TENDON	1	40	0	3.43823	0.26661
458	ULTRASOUND	1	28	0	3.33333	0.275
459	ABDOMINAL MUSCLES	1	27	0	3.08625	0.297017
460	ANAEROBIC THRESHOLD	2	60	0	3.37063	0.271957
461	RPE	1	25	0	3.80886	0.240667
462	BLOOD LOSS	1	25	0	4.06061	0.225746
463	HAMSTRING	1	40	0	3.43823	0.26661
464	ANATOMIC	1	36	0	3.43823	0.26661
465	TOTAL KNEE REPLACEMENT	1	25	0	4.06061	0.225746
466	ACETABULUM	1	25	0	4.01865	0.228103
467	STRETCH SHORTENING CYCLE	1	29	0	3.08625	0.297017
468	LAXITY	1	29	0	3.43823	0.26661
469	KNEE KINEMATICS	1	27	0	3.43823	0.26661

## Sheet: network threshold≥50
Number	Label	All Degree of N1 (185)	Weighted All Degree of N1 (185)	Betweenness centrality in N1 (185)	Average Distance from All Domain in N1 (185)	All Proximity Prestige of N1 (185)
1	REHABILITATION	73	10246	0.504781	1.72781	0.531585
2	STROKE	6	1116	0.0103845	2.63314	0.348815
3	SPINAL CORD INJURIES	5	950	0.00319157	2.3432	0.391977
4	EXERCISE	49	4846	0.396107	1.88166	0.488122
5	BRAIN INJURIES	1	415	0	2.72189	0.337441
6	GAIT	15	1928	0.0231543	2.4142	0.380448
7	KINEMATICS	11	1334	0.0103702	2.42604	0.378592
8	KINETICS	3	569	0	3.21893	0.285336
9	PHYSICAL ACTIVITY	16	1583	0.0443297	2.66272	0.34494
10	KNEE	17	2182	0.056976	2.3787	0.386126
11	OSTEOARTHRITIS	4	507	0	2.5858	0.355201
12	OUTCOME ASSESSMENT (HEALTH CARE)	1	248	0	2.72189	0.337441
13	BIOMECHANICS	19	2072	0.0482294	2.28994	0.401093
14	QUALITY OF LIFE	3	355	0	2.35503	0.390007
15	PAIN	1	233	0	2.72189	0.337441
16	RELIABILITY	2	277	0.00997862	3.0355	0.302579
17	VALIDITY	1	224	0	4.02959	0.227934
18	AGING	9	821	0.0309715	2.24852	0.408481
19	WALKING	7	644	0.0162906	2.24852	0.408481
20	ACTIVITIES OF DAILY LIVING	1	203	0	2.72189	0.337441
21	ELECTROMYOGRAPHY	20	1900	0.108955	2.05325	0.447328
22	CEREBROVASCULAR ACCIDENT	1	196	0	2.72189	0.337441
23	ANTERIOR CRUCIATE LIGAMENT	16	1628	0.06101	2.42012	0.379518
24	POWER	3	312	0.00997862	3.5503	0.258705
25	STRENGTH	9	709	0.0317836	2.57396	0.356834
26	WHEELCHAIRS	2	245	0	2.71598	0.338176
27	OBESITY	6	545	0.0100974	2.80473	0.327474
28	CASE REPORT	1	175	0	2.72189	0.337441
29	TREATMENT OUTCOME	1	173	0	2.72189	0.337441
30	ROTATOR CUFF	1	172	0	3.49704	0.262644
31	SHOULDER	10	943	0.0425027	2.50296	0.366957
32	ARTHROSCOPY	4	395	0.000806353	3.27219	0.280692
33	MULTIPLE SCLEROSIS	1	167	0	2.72189	0.337441
34	BLOOD PRESSURE	3	309	0	2.85207	0.322039
35	HEART RATE	7	773	0.0101469	2.82249	0.325415
36	CORTISOL	2	213	0.0198384	2.85207	0.322039
37	TESTOSTERONE	2	220	0.00997862	3.83432	0.239541
38	CEREBRAL PALSY	3	328	0.000909097	2.68639	0.3419
39	CHILDREN	4	475	0	2.82249	0.325415
40	AMPUTATION	1	153	0	2.72189	0.337441
41	RECONSTRUCTION	2	316	0	3.33728	0.275218
42	ARTHROPLASTY	4	313	0.0102531	2.61538	0.351183
43	LOW BACK PAIN	2	217	0	2.64497	0.347255
44	BALANCE	6	574	0.0114091	2.60947	0.351979
45	MUSCLE SPASTICITY	1	139	0	2.72189	0.337441
46	TRAINING	3	277	0	2.81657	0.326098
47	SKELETAL MUSCLE	1	138	0	2.87574	0.319389
48	ADOLESCENTS	6	502	0.0101271	2.79882	0.328167
49	ACCIDENTAL FALLS	1	126	0	2.72189	0.337441
50	PSYCHOMETRICS	1	125	0	2.72189	0.337441
51	INSTABILITY	1	121	0	3.49704	0.262644
52	DISABLED PERSONS	1	120	0	2.72189	0.337441
53	POSTURE	3	291	0.000291514	2.62722	0.349601
54	PHYSICAL THERAPY	1	119	0	2.72189	0.337441
55	FATIGUE	6	605	0.0130262	2.28402	0.402132
56	DEPRESSION	2	175	0.00997862	2.71006	0.338914
57	HEMIPLEGIA	2	178	0	2.71006	0.338914
58	AGED	1	111	0	2.72189	0.337441
59	REPRODUCIBILITY OF RESULTS	1	110	0	2.72189	0.337441
60	MUSCLE	4	494	0.00317187	2.28994	0.401093
61	PHYSICAL FITNESS	3	239	0.00486871	2.33136	0.393967
62	UPPER EXTREMITY	2	165	0	2.71006	0.338914
63	LOCOMOTION	3	255	0	2.62722	0.349601
64	ELECTRIC STIMULATION	1	107	0	2.72189	0.337441
65	OXYGEN CONSUMPTION	6	636	0.0149778	2.8284	0.324734
66	PERFORMANCE	10	679	0.0162607	2.57988	0.356016
67	CARTILAGE	1	102	0	3.37278	0.272321
68	ALTITUDE	2	152	0	2.86391	0.320708
69	HYPOXIA	3	245	0.00997862	2.85799	0.321372
70	POSTURAL BALANCE	1	99	0	2.72189	0.337441
71	INFLAMMATION	2	175	0	2.86982	0.320047
72	ENERGY EXPENDITURE	3	219	0.000395977	2.8284	0.324734
73	RECOVERY	1	92	0	3.27811	0.280186
74	MUSCLE FATIGUE	1	117	0	3.04734	0.301404
75	RELIABILITY AND VALIDITY	1	92	0	2.72189	0.337441
76	DISABILITY EVALUATION	1	90	0	2.72189	0.337441
77	ENDURANCE	3	212	0	2.81657	0.326098
78	OXIDATIVE STRESS	2	142	0.00997862	2.86391	0.320708
79	ACCELEROMETER	1	104	0	3.6568	0.25117
80	FOOTBALL	1	87	0	4.48521	0.204779
81	SOCCER	3	211	0.00997862	3.49112	0.26309
82	METABOLISM	1	86	0	2.87574	0.319389
83	RUNNING	6	418	0.0039216	2.61538	0.351183
84	EPINEPHRINE	1	86	0	1	0.00543478
85	NOREPINEPHRINE	1	86	0	1	0.00543478
86	CARDIAC OUTPUT	4	243	0.00483092	2.84615	0.322709
87	STROKE VOLUME	2	137	0	3.81065	0.241029
88	ULTRASONOGRAPHY	1	83	0	2.72189	0.337441
89	COGNITION	1	83	0	2.72189	0.337441
90	BODY COMPOSITION	4	264	0.00997862	2.82249	0.325415
91	BLOOD LACTATE	2	137	0	3.79882	0.24178
92	CONCENTRIC	1	82	0	1	0.00543478
93	ECCENTRIC	1	82	0	1	0.00543478
94	HEALTH	2	154	0	2.84615	0.322709
95	OUTCOME ASSESSMENT	1	82	0	2.72189	0.337441
96	ACCELEROMETRY	1	80	0	3.6568	0.25117
97	EXERCISE THERAPY	1	80	0	2.72189	0.337441
98	HIP	4	245	0.00997862	2.59172	0.35439
99	PATELLA	1	78	0	3.37278	0.272321
100	MUSCLE STRENGTH	4	247	0.0011704	2.33728	0.392969
101	POSTURAL CONTROL	1	77	0	3.60355	0.254881
102	CYTOKINES	2	144	0	2.86982	0.320047
103	ATHLETES	3	278	0	2.82249	0.325415
104	MENISCUS	1	76	0	3.37278	0.272321
105	FALLS	3	185	0	3.04734	0.301404
106	WOMEN	1	80	0	2.87574	0.319389
107	MOTOR CONTROL	2	167	0	2.95266	0.311068
108	FITNESS	2	130	0	2.84615	0.322709
109	DIET	1	75	0	2.87574	0.319389
110	EPIDEMIOLOGY	3	217	0.0116329	2.72781	0.336709
111	INJURY	7	554	0.0243671	2.84615	0.322709
112	GLUCOSE	1	74	0	3.85799	0.238072
113	INSULIN	2	129	0.00997862	2.86391	0.320708
114	LACTATE	3	207	0	2.84615	0.322709
115	RECOVERY OF FUNCTION	1	73	0	2.72189	0.337441
116	NUTRITION	1	72	0	2.87574	0.319389
117	ELDERLY	2	138	0	2.36095	0.38903
118	AUTONOMIC NERVOUS SYSTEM	1	69	0	1	0.00543478
119	HEART RATE VARIABILITY	1	69	0	1	0.00543478
120	OCCUPATIONAL THERAPY	1	69	0	2.72189	0.337441
121	RESISTANCE TRAINING	3	174	0.000143542	2.66272	0.34494
122	QUESTIONNAIRES	1	68	0	2.72189	0.337441
123	DOUBLE BUNDLE	1	99	0	3.4142	0.269017
124	PROPRIOCEPTION	1	66	0	2.72189	0.337441
125	PARKINSON DISEASE	1	65	0	2.72189	0.337441
126	EXERCISE TEST	1	65	0	2.72189	0.337441
127	FORCE	1	65	0	4.54438	0.202113
128	MOTION ANALYSIS	2	127	0	3.27811	0.280186
129	MOTOR SKILLS	1	64	0	2.72189	0.337441
130	GAIT ANALYSIS	4	237	0.000336015	2.93491	0.312949
131	VARIABILITY	1	64	0	3.40828	0.269484
132	PARAPLEGIA	2	118	0	2.71598	0.338176
133	MOTOR ACTIVITY	1	63	0	2.72189	0.337441
134	PHYSICAL EDUCATION	1	62	0	3.6568	0.25117
135	AMPUTEES	1	61	0	2.72189	0.337441
136	MEASUREMENT	1	62	0	3.6568	0.25117
137	OSTEOPOROSIS	2	113	0.00997862	2.86391	0.320708
138	MAGNETIC RESONANCE IMAGING	4	306	0.00132656	2.61538	0.351183
139	ANXIETY	1	60	0	3.70414	0.24796
140	DISABILITY	1	59	0	2.72189	0.337441
141	SWIMMING	1	58	0	3.57396	0.256991
142	HIGH ALTITUDE	1	58	0	3.85207	0.238438
143	ORTHOTIC DEVICES	1	57	0	2.72189	0.337441
144	GROWTH HORMONE	1	57	0	4.8284	0.190224
145	BLOOD FLOW	1	57	0	2.87574	0.319389
146	PROGNOSIS	1	56	0	2.72189	0.337441
147	OVERWEIGHT	1	56	0	3.79882	0.24178
148	SPEED	2	106	0	3.55621	0.258274
149	REPLACEMENT	1	56	0	3.60947	0.254464
150	CREATINE KINASE	1	55	0	1.5	0.00724638
151	MUSCLE DAMAGE	2	109	5.93965e-05	1	0.0108696
152	ANTHROPOMETRY	1	55	0	3.81657	0.240656
153	SARCOPENIA	1	55	0	3.2426	0.283253
154	ANKLE	1	55	0	3.37278	0.272321
155	MOBILITY LIMITATION	1	54	0	2.72189	0.337441
156	SPINE	1	54	0	2.72189	0.337441
157	ECCENTRIC EXERCISE	1	54	0	1.5	0.00724638
158	AEROBIC	1	53	0	1	0.00543478
159	ANAEROBIC	1	53	0	1	0.00543478
160	RISK FACTORS	1	53	0	2.72189	0.337441
161	ARM	1	53	0	2.72189	0.337441
162	EMPLOYMENT	1	53	0	2.72189	0.337441
163	BONE MINERAL DENSITY	1	52	0	3.85799	0.238072
164	ANTIOXIDANTS	1	52	0	3.85799	0.238072
165	CYCLING	3	168	2.96983e-05	2.8284	0.324734
166	SCAPULA	1	52	0	3.49704	0.262644
167	FEMOROACETABULAR IMPINGEMENT	1	52	0	3.5858	0.256143
168	ELBOW	1	51	0	3.49704	0.262644
169	CHILD	1	54	0	3.7929	0.242157
170	HEMIPARESIS	1	51	0	3.62722	0.253218
171	MICROGRAVITY	1	51	0	1	0.00543478
172	SPACEFLIGHT	1	51	0	1	0.00543478
173	HAMSTRINGS	1	50	0	1	0.00543478
174	QUADRICEPS	1	50	0	1	0.00543478
175	SPORT	6	490	0.00653438	2.68047	0.342655
176	FRACTURE	1	53	0	3.28402	0.279681
177	INJURY PREVENTION	1	51	0	3.4142	0.269017
178	PREVENTION	1	65	0	3.84024	0.239172
179	HUMAN	1	61	0	2.87574	0.319389
180	ALLOGRAFT	1	65	0	3.4142	0.269017
181	VENTILATION	1	61	0	3.82249	0.240283
182	MUSCLE ACTIVITY	1	51	0	3.04734	0.301404
183	MUSCLE ACTIVATION	1	56	0	3.04734	0.301404
184	ACL RECONSTRUCTION	1	51	0	3.4142	0.269017
185	REVISION	1	51	0	3.4142	0.269017

## Sheet: network threshold≥100
Number	Label	All Degree of N1 (74)	Weighted All Degree of N1 (74)	Betweenness centrality in N1 (74)	Average Distance from All Domain in N1 (74)	All Proximity Prestige of N1 (74)
1	REHABILITATION	39	7965	0.66156	1.44615	0.61571
2	STROKE	2	884	0	2.36923	0.375823
3	SPINAL CORD INJURIES	1	723	0	2.43077	0.366308
4	EXERCISE	15	2468	0.283467	1.93846	0.459339
5	BRAIN INJURIES	1	415	0	2.43077	0.366308
6	GAIT	10	1585	0.0436216	2.21538	0.401922
7	KINEMATICS	5	967	0.00420834	2.86154	0.311165
8	KINETICS	3	569	0	3.01538	0.295289
9	PHYSICAL ACTIVITY	6	899	0.0400563	2.81538	0.316266
10	KNEE	9	1590	0.0890128	2.2	0.404732
11	OSTEOARTHRITIS	2	386	0	2.33846	0.380768
12	OUTCOME ASSESSMENT (HEALTH CARE)	1	248	0	2.43077	0.366308
13	BIOMECHANICS	8	1344	0.0268543	2.13846	0.416379
14	QUALITY OF LIFE	1	242	0	2.43077	0.366308
15	PAIN	1	233	0	2.43077	0.366308
16	RELIABILITY	1	224	0	1	0.0136986
17	VALIDITY	1	224	0	1	0.0136986
18	AGING	3	461	0.0237198	2.13846	0.416379
19	WALKING	2	315	0	2.36923	0.375823
20	ACTIVITIES OF DAILY LIVING	1	203	0	2.43077	0.366308
21	ELECTROMYOGRAPHY	7	1053	0.0417625	2.26154	0.393719
22	CEREBROVASCULAR ACCIDENT	1	196	0	2.43077	0.366308
23	ANTERIOR CRUCIATE LIGAMENT	4	880	0.0243531	2.27692	0.391059
24	POWER	1	191	0	1	0.0136986
25	STRENGTH	1	191	0	1	0.0136986
26	WHEELCHAIRS	1	181	0	2.43077	0.366308
27	OBESITY	2	307	0	2.87692	0.309501
28	CASE REPORT	1	175	0	2.43077	0.366308
29	TREATMENT OUTCOME	1	173	0	2.43077	0.366308
30	ROTATOR CUFF	1	172	0	3.27692	0.271722
31	SHOULDER	5	643	0.0583569	2.29231	0.388434
32	ARTHROSCOPY	2	282	0.00152207	3.09231	0.287944
33	MULTIPLE SCLEROSIS	1	167	0	2.43077	0.366308
34	BLOOD PRESSURE	1	167	0	3.86154	0.230585
35	HEART RATE	3	506	0.0243531	2.87692	0.309501
36	CORTISOL	1	163	0	1	0.0136986
37	TESTOSTERONE	1	163	0	1	0.0136986
38	CEREBRAL PALSY	2	264	0	2.36923	0.375823
39	CHILDREN	3	416	0.00845972	2.86154	0.311165
40	AMPUTATION	1	153	0	2.43077	0.366308
41	RECONSTRUCTION	1	242	0	3.26154	0.273003
42	ARTHROPLASTY	1	147	0	3.18462	0.279598
43	LOW BACK PAIN	1	145	0	2.43077	0.366308
44	BALANCE	3	367	0.00058346	2.35385	0.378279
45	MUSCLE SPASTICITY	1	139	0	2.43077	0.366308
46	TRAINING	1	137	0	2.92308	0.304614
47	SKELETAL MUSCLE	1	138	0	2.92308	0.304614
48	ADOLESCENTS	2	263	0	3.78462	0.235271
49	ACCIDENTAL FALLS	1	126	0	2.43077	0.366308
50	PSYCHOMETRICS	1	125	0	2.43077	0.366308
51	INSTABILITY	1	121	0	3.27692	0.271722
52	DISABLED PERSONS	1	120	0	2.43077	0.366308
53	POSTURE	2	237	0	2.41538	0.368641
54	PHYSICAL THERAPY	1	119	0	2.43077	0.366308
55	FATIGUE	2	287	0.0045268	2.76923	0.321537
56	DEPRESSION	1	115	0	2.43077	0.366308
57	HEMIPLEGIA	1	112	0	2.43077	0.366308
58	AGED	1	111	0	2.43077	0.366308
59	REPRODUCIBILITY OF RESULTS	1	110	0	2.43077	0.366308
60	MUSCLE	3	419	0.0045268	2.13846	0.416379
61	PHYSICAL FITNESS	1	109	0	2.92308	0.304614
62	UPPER EXTREMITY	1	109	0	2.43077	0.366308
63	LOCOMOTION	1	107	0	3.2	0.278253
64	ELECTRIC STIMULATION	1	107	0	2.43077	0.366308
65	OXYGEN CONSUMPTION	2	391	0	2.89231	0.307855
66	PERFORMANCE	1	103	0	2.92308	0.304614
67	CARTILAGE	1	102	0	3.18462	0.279598
68	ALTITUDE	1	100	0	1	0.0136986
69	HYPOXIA	1	100	0	1	0.0136986
70	MUSCLE FATIGUE	1	117	0	3.24615	0.274297
71	ACCELEROMETER	1	104	0	3.8	0.234319
72	ATHLETES	2	221	0	2.90769	0.306226
73	MAGNETIC RESONANCE IMAGING	1	101	0	3.18462	0.279598
74	SPORT	2	231	0	2.90769	0.306226
